# Supplementary material for: Subtle Cr isotope signals track the variably anoxic Cryogenian interglacial period with voluminous manganese accumulation and decrease in biodiversity
Source: Sci Rep. 2019 Oct 21;9:15056. doi: 10.1038/s41598-019-51495-0 (PMC6803686; doi:10.1038/s41598-019-51495-0)
Supplement: Supplementary file 2 — Supplementary table 1 [file 41598_2019_51495_MOESM2_ESM.xls]

## Sheet: Table 1
Sample No.	Depth (m)	Rock type	δ53Cr (bulk)	2SD	δ53Cr (leach)	2SD	SiO2 (%)	Al2O3 (%)	CaO (%)	TFe2O3 (%)	K2O (%)	MgO (%)	MnO (%)	Na2O (%)	P2O5 (%)	LOI (%)	V (μg/g)	Cr ppm	Mo (μg/g)	Zr (μg/g)	Ti (μg/g)	TOC/S	La (μg/g)	Ce (μg/g)	Pr (μg/g)	Nd (μg/g)	Sm (μg/g)	Eu (μg/g)	Gd (μg/g)	Tb (μg/g)	Dy (μg/g)	Y (μg/g)	Ho (μg/g)	Er (μg/g)	Tm (μg/g)	Yb (μg/g)	Lu (μg/g)	S (%)	TOC(%)	Ce/Ce*	Eu/Eu*	Lan/Ndn	Gdn/Ybn
Mb.2 Datangpo Formation
ZK2115-211	1415.45	silty shale	-0.120641	0.09			60.99	17.02	0.93	6.67	3.33	2.04	0.2	2.28	0.1	5.13	78.8	52.1374	1.8	223	4619	1.53846	41.1	70.1	9.31	36.6	6.71	1.33	5.7	1.04	5.5	32.1	1.26	3.66	0.61	3.83	0.6	0.39	0.6	0.85528	0.983356	0.996545	0.900615
ZK2115-213	1426.36	silty shale					62.24	17.68	0.46	6.83	3.35	1.91	0.14	2.15	0.1	4.21	81.6	62.1	0.38	232	4542	1.44186	50	82.1	11.8	47.1	9.44	1.76	7.76	1.51	7.92	47.5	1.77	4.92	0.85	5.12	0.82	0.43	0.62	0.802433	0.915288	0.942075	0.917181
ZK2115-215	1437.27	silty shale	-0.0803873	0.112526			62.29	17.75	0.74	6.24	3.6	1.76	0.19	2.07	0.1	4.44	75.8	52.0819	0.73	253	4583	1.56	31	52.3	7.91	32.1	6.84	1.25	5.53	1.14	5.99	32.5	1.37	3.77	0.68	4.14	0.67	0.5	0.78	0.775287	0.884958	0.857024	0.808329
ZK2115-217	1448.18	silty shale					62.06	18.39	0.45	6.3	3.56	1.88	0.13	2.23	0.12	4.21	84.5	60	0.38	220	4571	1.86667	57.7	101	12.4	45.6	9.02	1.69	7.83	1.37	7.27	42.6	1.58	4.62	0.78	4.96	0.77	0.3	0.56	0.865469	0.935824	1.12292	0.955308
ZK2115-219	1459.09	silty shale	-0.0898294	0.09			62.96	17.58	0.51	6.44	3.19	2.04	0.13	2.28	0.13	3.86	76.3	48.0037	0.68	201	4486	3.06667	43.5	76.5	10.5	44.5	12.1	1.46	9.2	1.53	7.07	39.3	1.46	4.05	0.65	4.12	0.65	0.15	0.46	0.892178	0.640645	0.867492	1.35131
ZK2115-221	1470	silty shale					61.57	17.75	0.72	6.72	3.32	2.07	0.17	2.21	0.08	4.32	80	58.4	1.15	230	4196	1.75	35	62.1	9.16	38.6	8.41	1.52	7.34	1.47	8.02	48	1.8	5.02	0.86	5.25	0.83	0.4	0.7	0.825461	0.861441	0.804669	0.846058
ZK2115-223	1480.91	silty shale					63.56	18.66	0.42	5.08	3.78	1.67	0.12	2.17	0.05	3.84	78.9	55.7	0.28	196	4284	3.92308	78	157	18.4	67.3	14.4	2.72	12.2	2.29	11.8	73.3	2.61	7.14	1.24	7.27	1.14	0.13	0.51	0.901753	0.92911	1.02853	1.01552
ZK2115-225	1491.82	silty shale	-0.0784506	0.09			62.61	17.95	0.24	6.8	3.1	2.23	0.13	2.41	0.09	3.94	77.5	47.3869	0.31	196	4138	7.4	184	261	31.2	104	19.8	3.61	16	2.74	12.8	69.2	2.65	7.41	1.16	6.89	1.03	0.05	0.37	0.8057	0.93936	1.57008	1.40528
ZK2115-227	1502.73	silty shale					63.78	18.31	0.27	5.45	3.56	1.73	0.12	2.41	0.1	3.77	74.8	53.7	0.47	247	4016	1.42857	77.1	128	15.9	56.5	12.3	2.33	11.1	2.04	11.1	68.5	2.54	7.18	1.23	7.49	1.15	0.42	0.6	0.826557	0.918814	1.21099	0.896818
ZK2115-229	1513.64	silty shale					62.85	18.08	0.38	6.21	3.39	2	0.16	2.27	0.09	4.1	71.8	52.5	0.43	194	3868	1.64103	23.5	45.3	5.41	22	4.68	0.83	3.94	0.78	3.99	24	0.89	2.58	0.46	2.86	0.43	0.39	0.64	0.983864	0.858818	0.947941	0.833668
ZK2115-231	1524.55	silty shale	-0.108033	0.09			61.47	17.92	0.47	6.44	3.26	2.07	0.18	2.37	0.1	4.16	75.6	47.7797	0.44	203	3974	1.48	23.3	47.4	5.97	24.1	4.99	0.93	4.18	0.76	3.86	22.9	0.84	2.44	0.44	2.68	0.41	0.5	0.74	0.926095	0.930029	0.857976	0.943854
ZK2115-233	1535.45	silty shale					61.92	18.33	0.47	6.53	3.48	1.96	0.18	2.37	0.1	4.28	76.6	55.9	0.49	209	4042	1.30882	26.5	54.6	6.31	26.2	5.04	0.9	4.09	0.7	3.64	20.4	0.78	2.28	0.39	2.64	0.43	0.68	0.89	1.03811	0.918914	0.897596	0.937524
ZK2115-235	1546.36	silty shale					62.09	18.41	0.56	5.81	3.59	1.86	0.21	2.38	0.1	4.42	75.8	50.9	0.69	192	4044	1.66667	18.6	38.3	5.02	22.1	4.81	0.91	4.07	0.83	4.56	27.3	1.06	3.04	0.56	3.49	0.55	0.39	0.65	0.970493	0.905602	0.746891	0.70572
ZK2115-237	1557.27	silty shale	-0.122788	0.106678			59.66	17.64	0.57	8.3	2.86	2.48	0.26	2.38	0.09	4.38	71.6	44.6588	0.36	195	3811	2.33333	35.7	64.8	8.78	36.2	7.43	1.44	6.75	1.24	6.27	36.1	1.34	3.87	0.64	3.97	0.62	0.33	0.77	0.879231	0.938097	0.875177	1.02891
ZK2115-239	1568.18	silty shale					61.97	18.59	0.33	5.84	3.45	1.88	0.16	2.57	0.12	4.01	74	54.2	0.34	193	4039	1.28	67.6	121	13.2	43.9	8.75	1.65	7.61	1.27	6.29	36.2	1.35	3.95	0.63	3.89	0.6	0.5	0.64	0.880868	0.95623	1.36653	1.18385
ZK2115-241	1579.09	silty shale					59.3	18.21	0.59	7.55	3.57	1.81	0.27	2.22	0.08	5.69	71.2	51.8	0.84	201	3654	0.935323	24.2	42.7	5.68	24	4.87	0.88	4	0.77	4.19	23.5	0.93	2.78	0.48	3.12	0.51	2.01	1.88	0.917806	0.890536	0.89483	0.775834
ZK2115-243	1590	silty shale	-0.0745119	0.09			62.66	17.3	0.47	5.89	3.32	1.76	0.27	2.39	0.09	4.78	70.8	43.1686	0.86	220	3843	1.0365	35.9	65.8	8.07	32.7	6.44	1.09	5.06	0.87	4.49	25.9	1	2.87	0.51	3.06	0.47	1.37	1.42	0.95463	0.879052	0.974278	1.00067
Mb.1 Datangpo Formation
ZK2115-137	1596.22	black shale	-0.197572	0.09			61.64	17.1	0.72	5.67	3.29	1.58	0.43	2.52	0.1	5.72	74.3	44.0845	0.89	218	3947	1.13253	46.1	80.3	10.8	45	8.89	1.66	7.44	1.38	6.92	38.6	1.52	4.23	0.71	4.28	0.69	1.66	1.88	0.895136	0.925904	0.909127	1.05194
ZK2115-135	1596.75	black shale					63.95	16.35	0.33	5.44	2.97	1.59	0.24	2.74	0.1	5.05	69.2	49	0.81	213	3671	1.375	33.1	60.1	7.98	33	6.46	1.21	5.36	0.96	5.03	29.1	1.11	3.16	0.54	3.33	0.52	1.52	2.09	0.899894	0.942378	0.890124	0.974056
ZK2115-133	1597.27	black shale					63.92	15.75	0.61	5.55	2.83	1.7	0.39	2.61	0.07	5.8	67	47.1	1.01	203	3484	1.36872	53.8	84.9	11.8	47.5	9.56	1.78	7.98	1.53	7.98	46.1	1.71	4.72	0.76	4.53	0.71	1.79	2.45	0.836847	0.913909	1.00514	1.06603
ZK2115-131	1597.79	black shale					67.21	15.57	0.3	4.91	2.81	1.44	0.2	2.75	0.05	4.63	63.5	45.6	1.37	226	3644	1.15698	47.8	82.1	10.9	45.1	8.72	1.58	7.25	1.39	7.32	42	1.61	4.49	0.79	4.82	0.76	1.72	1.99	0.900483	0.890553	0.940563	0.910236
ZK2115-129	1598.32	black shale	-0.133589	0.09			63.75	16.51	0.29	5.3	3.15	1.35	0.15	2.74	0.09	6.07	74	40.5113	1.14	224	3802	1.32051	37.5	63.2	8.85	35.5	6.84	1.27	5.6	1.04	5.14	28.6	1.12	3.09	0.53	3.16	0.51	2.34	3.09	0.82769	0.927058	0.937431	1.07242
ZK2115-127	1598.84	black shale					61.25	16.73	0.28	6.36	3.42	1.27	0.15	2.68	0.12	7.13	76.9	48.8	2.13	236	3766	1.2071	47	83.5	10.9	43.4	8.68	1.61	7.8	1.43	7.2	40.6	1.5	4.04	0.69	4.26	0.66	3.38	4.08	0.881316	0.90168	0.961047	1.10802
ZK2115-125	1599.36	black shale					62.14	16.71	0.26	5.63	3.35	1.22	0.13	2.86	0.08	6.61	71.9	47.1	1.41	227	3616	1.4031	31.6	53.2	7.31	29.8	5.82	1.01	5.01	0.87	4.49	24.1	0.95	2.66	0.45	2.71	0.42	2.58	3.62	0.857239	0.871401	0.941038	1.11875
ZK2115-123	1599.88	black shale					63.14	16.41	0.36	4.9	3.25	1.34	0.19	2.79	0.09	6.71	68.8	46.9	1.21	217	3647	1.61207	35.6	64.2	8.47	34.4	6.51	1.17	5.57	0.95	5.02	26.9	1.04	2.98	0.49	2.95	0.47	2.32	3.74	0.889478	0.909723	0.918392	1.14261
ZK2115-121	1600.41	black shale					62.42	16.94	0.55	5.23	3.27	1.24	0.24	2.7	0.06	7.13	69.2	45.6	1.33	224	3659	1.43929	32.9	55.8	7.73	30.9	6.11	1.14	4.99	0.9	4.75	29	1.02	2.83	0.49	3.08	0.47	2.8	4.03	0.833762	0.941489	0.944874	0.980422
ZK2115-119	1600.93	black shale	-0.111629	0.09			63.05	16.66	0.43	4.73	3.41	1.27	0.21	2.7	0.11	6.91	71	48.4909	1.56	219	3558	1.7814	45.6	78.2	10.6	43.7	8.27	1.43	6.54	1.1	5.57	32.2	1.22	3.45	0.58	3.44	0.55	2.15	3.83	0.87879	0.902721	0.926019	1.15049
ZK2115-117	1601.45	black shale					60.06	15.44	0.96	6.18	3.15	1.4	0.46	2.54	0.09	8.8	73.2	46.5	2.36	236	3794	1.51562	47.9	102	11.3	41.4	9.1	1.69	8.34	1.45	7.21	41.5	1.54	4.3	0.73	4.31	0.71	3.2	4.85	0.955547	0.912897	1.02677	1.17099
ZK2115-115	1601.98	black shale					61.38	16.29	0.46	5.54	3.33	1.27	0.28	2.6	0.12	7.95	71	48.5	1.23	223	3816	1.57095	46.2	82.5	10.9	43.7	8.7	1.6	7.49	1.32	6.71	38.2	1.46	4	0.65	3.98	0.62	2.96	4.65	0.876781	0.918899	0.938203	1.13884
ZK2115-113	1602.5	black shale					60.05	15.91	0.58	6.26	3.27	1.22	0.37	2.5	0.08	8.86	80.3	49.5	3.7	233	3725	1.51873	65.6	155	15.2	58.6	12.1	2.21	11.3	1.85	9.33	50.9	1.95	5.19	0.84	4.9	0.75	3.47	5.27	1.13593	0.910256	0.993442	1.39555
ZK2115-111	1603.02	black shale					62.12	15.65	0.5	5.6	3.17	1.16	0.33	2.72	0.1	8.38	71.6	54.1	1.54	230	4007	1.93487	49.8	89.5	11.4	45.7	8.86	1.66	7.86	1.36	7.06	42.7	1.52	4.21	0.69	4.11	0.62	2.61	5.05	0.909365	0.932519	0.967051	1.15729
ZK2115-109	1603.55	black shale					62.67	15.62	0.49	4.96	3.21	1.16	0.32	2.54	0.1	8.26	66.6	47.8	2.53	225	3467	1.97244	56.6	124	13.3	49.6	10.9	2.06	10	1.68	8.36	45.2	1.75	4.7	0.77	4.55	0.69	2.54	5.01	1.00464	0.939359	1.01268	1.33
ZK2115-107	1604.07	black shale					61.97	15.96	0.32	5.9	3.37	1.16	0.21	2.5	0.09	8.19	71.7	50.6	2.54	231	3850	1.57402	47.6	97.9	11.4	43	9.08	1.67	8.02	1.42	7.15	41.2	1.55	4.34	0.69	4.26	0.66	3.31	5.21	0.935944	0.909735	0.982369	1.13927
ZK2115-105	1604.59	black shale	-0.0701122	0.105258			63.6	15.09	0.47	4.79	3.29	0.96	0.31	2.19	0.08	7.87	92.1	42.1184	12.3	231	3564	1.78599	56.8	113	12.9	47.7	9.72	1.67	7.93	1.24	6.29	36	1.36	3.83	0.63	3.93	0.61	2.57	4.59	0.935893	0.90953	1.05674	1.22108
ZK2115-103	1605.12	black shale					60.62	16.01	0.84	5.58	3.31	1.36	0.72	2.46	0.21	8.43	81.5	48.8	3.36	231	3784	1.58188	47.9	87.4	11.4	48.1	9.98	1.9	8.9	1.51	7.63	45.3	1.59	4.57	0.76	4.6	0.7	2.87	4.54	0.934664	0.952122	0.883745	1.17083
ZK2115-101	1605.64	black shale					60	15.89	0.79	5.9	3.3	1.46	0.75	2.29	0.16	8.42	71.7	49.1	2.32	228	3632	1.51133	53.7	108	12.6	47.9	10.9	1.95	9.91	1.66	8.28	47.3	1.74	4.65	0.79	4.54	0.72	3.09	4.67	0.941514	0.892756	0.99489	1.32093
ZK2115-99	1606.16	black shale					60.53	17.11	0.51	5.59	3.73	1.31	0.46	2.25	0.14	7.5	83.2	47.4	3.55	219	3628	1.43816	55.1	113	12.8	48.5	10.2	1.79	8.73	1.47	7.62	43.3	1.61	4.36	0.71	4.37	0.67	2.83	4.07	0.966516	0.892002	1.0082	1.20892
ZK2115-97	1606.68	black shale					61.56	17.25	0.6	5.09	3.95	1.2	0.59	2.03	0.12	7.4	94.1	50.1	4.51	215	3690	1.40511	44.5	78.5	10	40.7	8.08	1.44	6.73	1.16	6.22	36.2	1.36	3.78	0.64	4.06	0.61	2.74	3.85	0.923151	0.907028	0.970291	1.00312
ZK2115-95	1607.21	black shale	-0.184082	0.137619			59.89	17.02	0.86	5.15	3.62	1.5	0.91	2.27	0.16	7.83	79.6	41.0028	2.37	215	3603	1.8731	50.6	93.3	11.5	45	9.39	1.69	7.64	1.22	6.39	37	1.37	3.83	0.67	3.9	0.64	1.97	3.69	0.917291	0.946982	0.997871	1.18547
ZK2115-93	1607.73	black shale					61.31	17.86	0.3	5.43	4.08	1.24	0.36	2.07	0.09	7.22	94.7	48.3	3.94	213	3638	1.32509	54.3	102	12.3	44.6	9.47	1.58	7.3	1.3	6.75	39.6	1.48	4.19	0.72	4.28	0.67	2.83	3.75	0.868827	0.861909	1.08044	1.03215
ZK2115-91	1608.25	black shale					61.36	17.56	0.31	5.56	3.85	1.45	0.42	2.17	0.18	6.97	79.8	48.6	2.6	206	3508	1.36122	53.1	105	12.2	46.3	9.71	1.69	7.71	1.26	6.38	36.9	1.36	3.87	0.67	4.06	0.64	2.63	3.58	0.943755	0.916155	1.01777	1.14919
ZK2115-89	1608.78	black shale	-0.130532	0.09			58.58	16.94	0.51	6.78	3.47	2.27	0.83	1.92	0.08	7.58	78.4	43.3061	2.14	223	3395	1.62613	60.6	116	14.2	55.3	12.9	2.45	12.7	2.23	11.6	65.9	2.43	6.26	0.99	5.72	0.89	2.22	3.61	0.919211	0.908566	0.972487	1.3436
ZK2115-87	1609.3	black shale					63.05	17.71	0.24	4.56	4.05	1.21	0.22	2.15	0.06	6.28	78.2	48.9	2.78	232	3384	1.43062	47.7	82.1	10.9	44.2	8.89	1.53	7.35	1.34	7.23	42	1.58	4.54	0.78	4.73	0.74	2.09	2.99	0.882513	0.861801	0.957707	0.94035
ZK2115-85	1609.82	black shale					51.06	16.25	3.81	6.19	3.84	2.57	1.96	1.82	0.1	11.68	90.8	49.1	3.92	248	3010	1.12881	50.3	85	11.2	45.3	9.44	1.65	7.93	1.4	7.2	41.6	1.6	4.32	0.74	4.4	0.69	2.95	3.33	0.886931	0.879992	0.985385	1.09065
ZK2115-83	1610.35	black shale					60.42	18.65	0.38	5.3	4.34	1.29	0.28	2.04	0.11	6.58	93.6	50.1	4.05	213	3579	1.28405	54.5	100	12.9	50.8	10.2	1.76	8.45	1.4	7.25	40.9	1.55	4.42	0.74	4.47	0.7	2.57	3.3	0.882049	0.891432	0.952071	1.14396
ZK2115-81	1610.87	black shale					57.71	17.97	0.61	5.91	3.87	1.8	1.1	2.02	0.23	7.39	84.5	49.2	1.35	209	3532	1.56019	59.3	109	13.9	55.9	12.7	2.36	11.5	1.94	9.62	52.2	1.98	5.36	0.85	5.06	0.78	2.16	3.37	0.911208	0.926391	0.941411	1.37534
ZK2115-79	1611.39	black shale					58.81	18.42	0.43	4.85	4.07	1.73	1.29	2.02	0.14	6.97	84.2	50.1	1.3	215	3732	1.84564	59.9	117	14.2	54.8	11.4	2.08	9.46	1.59	7.99	42.9	1.7	4.58	0.73	4.35	0.66	1.49	2.75	0.918752	0.93759	0.970024	1.31603
ZK2115-77	1611.92	black shale					58.03	17.17	0.31	6.68	3.74	1.85	1.4	1.79	0.16	7.98	79.3	50	2.51	190	3235	1.21782	55.9	109	12.9	50.6	10.3	1.78	8.33	1.29	6.31	32.8	1.3	3.55	0.56	3.31	0.51	3.03	3.69	0.957649	0.920486	0.980387	1.52293
ZK2115-75	1612.44	black shale					60.48	17.63	0.14	6.22	3.98	1.33	0.21	1.82	0.11	6.92	88.3	48.5	4.09	203	3561	1.22571	59.8	110	13.5	51.7	10.6	1.72	8.43	1.42	7.26	42.4	1.61	4.52	0.75	4.42	0.69	3.19	3.91	0.901622	0.845111	1.02647	1.15417
ZK2115-73	1612.96	black shale	-0.0631259	0.15493			60.79	18	0.16	5.69	4.01	1.33	0.22	1.79	0.13	6.9	91	42.6953	3.85	198	3441	1.24915	69.8	126	15.6	59.1	12.2	1.95	10.3	1.84	9.94	56.9	2.17	6	0.95	5.62	0.81	2.93	3.66	0.884133	0.800216	1.0481	1.10908
ZK2115-71	1613.48	black shale					61.3	17.61	0.2	5.31	4.19	1.25	0.23	1.75	0.14	7.24	98.1	52.8	4.92	210	3750	1.3564	50.9	104	12.7	48.5	9.31	1.44	7.54	1.3	7.24	37	1.46	4.14	0.69	4.23	0.67	2.89	3.92	0.9036	0.794511	0.931349	1.07868
ZK2115-69	1614.01	black shale					61.65	15.7	1.35	4.37	3.48	1.56	0.94	2.03	0.15	7.85	80.1	43.8	3.89	191	2957	1.29915	57.3	124	13.7	49.3	10.3	1.75	8.46	1.41	7.79	39.8	1.5	4.19	0.66	4.08	0.63	2.34	3.04	0.941101	0.878534	1.03144	1.2548
ZK2115-67	1614.53	black shale	-0.0657978	0.0967232			61.5	17.31	0.56	5.72	4.16	1.23	0.3	1.62	0.16	7.46	94.6	44.1416	3.93	200	3711	1.28428	59.8	123	14.4	49.7	9.85	1.58	8.33	1.5	9.1	48.3	1.84	5.07	0.83	4.92	0.75	2.99	3.84	0.851815	0.800487	1.06778	1.02457
ZK2115-65	1615.05	black shale					61.18	18.21	0.26	5.33	4.42	1.21	0.18	1.78	0.15	6.84	94.8	51.8	3.95	202	3494	1.30797	37	72	8.61	32.1	6.55	1.06	5.63	1.03	6.17	32.6	1.26	3.57	0.64	3.99	0.65	2.76	3.61	0.900824	0.799008	1.0229	0.853884
ZK2115-63	1615.58	black shale					45.85	14.17	6.1	5.6	3.49	4.34	2.87	1.37	0.14	15.1	97.9	48.4	4.75	255	2807	1.15679	34.7	72.3	8.68	31.8	6.8	1.26	6.11	1.14	6.67	37.7	1.39	4.02	0.7	4.45	0.69	2.87	3.32	0.881728	0.895533	0.968364	0.830892
ZK2115-61	1616.1	black shale					62.91	17.33	0.21	4.54	4.02	1.13	0.25	1.7	0.12	6.82	101	51.1	5.43	202	3481	1.51883	47	94.4	11.6	42.7	8.07	1.28	6.34	1.13	6.97	36.5	1.43	3.98	0.69	4.14	0.64	2.39	3.63	0.865551	0.813992	0.976802	0.926728
ZK2115-59	1616.62	black shale	-0.165858	0.122762			61.33	18.18	0.23	4.9	4.39	1.26	0.23	1.74	0.18	6.76	100	42.6589	6.02	191	3407	1.34252	61.7	123	14.3	51.3	10	1.52	7.81	1.33	7.8	39.7	1.56	4.37	0.74	4.4	0.69	2.54	3.41	0.891577	0.793557	1.06734	1.07414
ZK2115-57	1617.15	black shale					59.78	17.47	0.38	5.98	4.29	1.21	0.46	1.56	0.15	8.01	102	51.8	5.9	204	3736	1.25959	54	110	12.9	46	9.21	1.42	8.09	1.52	9	47.2	1.89	5	0.84	5.13	0.76	3.39	4.27	0.878577	0.749065	1.04177	0.954321
ZK2115-55	1617.67	black shale					61.79	17.66	0.35	5.01	4	1.18	0.23	1.9	0.17	6.85	91.5	50.2	5.35	188	3201	1.35361	45.6	92.7	11.3	43	8.53	1.34	6.88	1.21	7.12	36.2	1.4	3.97	0.67	4.09	0.62	2.63	3.56	0.901986	0.802717	0.941093	1.01795
ZK2115-53	1618.19	black shale					61.7	17.6	0.32	5.09	4.3	1.12	0.29	2.08	0.2	6.95	91.2	49.6	5.32	197	3410	1.35849	49.6	97.9	12	43.4	8.71	1.37	7.05	1.25	7.35	39.7	1.45	4.18	0.71	4.28	0.69	2.65	3.6	0.852547	0.800615	1.01421	0.996801
ZK2115-51	1618.72	black shale					60.57	17.18	0.36	5.7	4.33	1.02	0.38	1.89	0.19	7.46	99.5	51.3	8.03	199	3649	1.18261	54.2	109	12.4	45.1	8.84	1.38	7.28	1.22	7.23	38.1	1.43	4	0.67	4.04	0.62	3.45	4.08	0.923779	0.805025	1.0665	1.09047
ZK2115-49	1619.24	black shale					59.59	17.26	0.31	6.69	4.37	0.92	0.37	1.88	0.18	8.03	98.3	48.7	11.8	194	3602	1.13659	58	117	13.3	46.5	8.96	1.35	7.27	1.23	7.33	39.1	1.48	4.09	0.68	4.22	0.66	4.1	4.66	0.888677	0.778357	1.10691	1.04252
ZK2115-47	1619.76	Mn-rich black shale	-0.0772217	0.09			40.45	11.49	4.49	7.25	2.78	2.64	10.94	1.19	0.34	16.58	63.5	28.82	4.82	165	2274	1.12379	46.4	93.5	11.2	42.7	8.98	2	8.25	1.48	8.39	46	1.66	4.37	0.7	4.1	0.61	4.12	4.63	0.919628	1.08254	0.964332	1.21768
ZK2115-45	1620.28	Mn-rich black shale					37.87	11.43	5.92	5.5	2.94	2.65	11.9	1.14	0.33	17.27	77	40.2	4.58	168	2282	1.26449	52	103	12.8	48.6	11.7	2.3	10.8	1.86	10	50.6	1.95	5.06	0.81	4.7	0.67	2.76	3.49	0.8828	0.967056	0.949518	1.39056
ZK2115-43	1620.81	Mn-rich black shale					48.63	14.65	2.35	4.56	3.48	2.02	7.68	1.42	0.36	13.52	87	43.2	9.43	180	3246	1.70892	53.7	119	13.9	53.2	11	2.12	9.5	1.65	9.29	46.8	1.84	4.93	0.81	4.64	0.68	2.13	3.64	0.946755	0.96664	0.895775	1.23899
ZK2115-41	1621.33	Mn-rich black shale	-0.0484818	0.09			38.91	11.84	4.22	4.5	2.85	2.52	13.81	1.16	0.43	15.94	64.9	30.2096	3.79	157	2723	1.43363	57.9	129	15.1	58.3	12.6	2.51	11.1	1.92	10.5	51.7	2	5.3	0.82	4.58	0.69	2.26	3.24	0.953044	0.993905	0.881346	1.46663
ZK2115-39	1621.85	Mn-rich black shale					38.48	11.08	4.99	3.85	2.68	2.58	14.37	1.17	0.43	19.13	67.3	33.4	2.84	149	2464	1.54497	50.7	108	13.1	50.6	11	2.25	10	1.75	10	49.4	1.94	5.02	0.82	4.53	0.7	1.89	2.92	0.920111	1.00599	0.889188	1.33587
ZK2115-37	1622.38	black shale					61.66	15.28	0.82	4.74	3.88	0.93	1.81	1.73	0.26	8.69	98.1	39.5	18.4	175	3208	1.33333	36	77.3	8.17	30.2	5.69	0.8	5.17	0.93	5.71	33	1.18	3.38	0.59	3.55	0.58	3.21	4.28	1.01053	0.685287	1.05787	0.881303
ZK2115-35	1622.9	black shale					63.58	16.51	0.31	4.9	4.18	0.86	0.27	1.78	0.23	6.98	99.5	46.8	14.1	169	3299	1.15015	43.5	87.3	10.5	39.3	7.2	0.85	5.73	1.04	6.16	33.2	1.27	3.59	0.6	3.76	0.6	3.33	3.83	0.89916	0.599613	0.982275	0.92221
ZK2115-33	1623.42	black shale					60.64	16.57	0.86	5.04	4.28	0.92	1.31	1.74	0.27	8.13	94.2	43.2	11.6	177	3396	1.12931	46.9	93	10.3	38	6.69	0.94	5.94	1.03	6.29	33.4	1.31	3.64	0.63	3.85	0.6	3.48	3.93	0.9625	0.698634	1.09528	0.93366
ZK2115-31	1623.95	Mn-rich tuffaceous shale					46.78	18.41	2.92	3.25	4.95	1.75	6.89	1.05	0.18	12.66	56	22	14.3	158	1960	1.29101	106	214	24.7	88	14.1	1.78	10.1	1.57	8.95	45.5	1.73	4.97	0.78	4.54	0.71	1.89	2.44	0.89189	0.699293	1.06896	1.34626
ZK2115-30	1624.47	black shale	-0.0696922	0.09			58.69	13.13	1.91	4.96	3.02	1.04	2.58	1.89	0.29	10.38	116	33.3859	37.5	204	2837	1.30792	33.9	61.7	7	34.8	5.19	0.8	3.91	0.75	4.14	28.2	0.96	2.76	0.5	3.07	0.5	3.41	4.46	1.26613	0.782786	0.864484	0.770729
ZK2115-29	1624.99	black shale					63.03	13.28	1.18	4.4	2.84	0.81	2	2.35	0.17	9.25	112	32.1	32.8	194	2617	1.49007	55.1	88.8	10.7	49.6	6.14	0.85	4.57	0.8	4.28	26.3	0.96	2.89	0.45	2.87	0.46	3.02	4.5	1.11157	0.727716	0.98584	0.963602
ZK2115-28	1625.52	rhodochrosite	-0.00926353	0.09	0.176917	0.09	15.56	2.3	9.19	2.01	0.51	4.35	30.48	0.3	0.38	31.77	6.62	12.5503	<0.05	49.8	172	5.30189	40.1	73	9.07	46.5	8.46	2.01	6.99	1.42	7.41	45.5	1.58	4.28	0.66	3.73	0.52	0.53	2.81	1.19226	1.14781	0.765293	1.13405
ZK2115-27	1626.04	rhodochrosite	0.0439297	0.09	0.241076	0.09	12.36	2.5	9.09	2.23	0.58	4.13	31.98	0.31	0.3	32.46	6.59	9.72278	0.06	41.1	205	4.63636	27.4	55.2	6.67	34.4	5.84	1.77	4.89	0.98	5.33	33.6	1.17	3.14	0.51	2.69	0.39	0.66	3.06	1.23326	1.46434	0.706852	1.10007
ZK2115-26	1626.56	rhodochrosite					18.66	2.89	6.43	2.84	0.7	3.94	30.75	0.37	0.33	29	6.37	6.97	<0.05	50.4	253	2.72656	22.6	43.8	5.16	26.2	4.26	1.22	3.52	0.74	3.98	25.4	0.9	2.55	0.41	2.17	0.33	1.28	3.49	1.24533	1.36782	0.765497	0.981626
ZK2115-25	1627.08	rhodochrosite	0.0587172	0.09	0.168743	0.09	14.97	2.57	8.84	2.48	0.61	4.41	30.87	0.27	0.39	31.51	8.61	12.9489	<0.05	52.2	271	3.09184	29.9	61.2	7.56	37.8	6.53	1.55	5.56	1.06	5.48	36	1.25	3.47	0.55	2.99	0.41	0.98	3.03	1.16952	1.15959	0.701965	1.1253
ZK2115-24	1627.61	rhodochrosite	0.0564847	0.09	0.152301	0.09	17.86	1.93	8.57	2.07	0.43	4.19	30.82	0.25	0.28	30.84	11.3	10.6875	<0.05	41.1	313	4	26.8	55.6	6.41	33.1	5.5	1.3	4.72	0.95	5.04	32.5	1.14	3.19	0.51	2.76	0.39	0.69	2.76	1.29418	1.13104	0.718527	1.03489
ZK2115-23	1628.13	rhodochrosite	0.0575291	0.108947	0.0964373	0.09	13.7	2.49	7.76	2.37	0.62	4.09	32.49	0.29	0.3	30.94	7.09	7.74973	<0.05	32.5	187	3.01124	24.4	50.4	5.79	29.1	4.94	1.14	4.13	0.84	4.46	26.6	1.02	2.77	0.45	2.29	0.31	0.89	2.68	1.26408	1.11006	0.744103	1.09138
ZK2115-22	1628.65	rhodochrosite	0.223662	0.09	0.241589	0.09	16.38	2.22	7.32	2.82	0.55	4	31.85	0.3	0.27	29.49	7.94	12.7635	<0.05	28.8	215	2.37121	44.4	90	10.2	49.9	8.67	1.67	7.69	1.39	6.97	38.6	1.39	3.74	0.56	3.15	0.45	1.32	3.13	1.24724	0.944896	0.789621	1.47733
ZK2115-21	1629.18	rhodochrosite	0.0279872	0.09	0.0919471	0.09	23.56	5.1	6.79	4.41	1.22	3.38	25.64	0.56	0.88	26.18	31.1	22.9266	0.05	105	862	1.53307	37.2	65.7	9.28	49.6	8.5	2.06	6.9	1.32	7.02	43.5	1.52	4.22	0.67	3.64	0.55	2.57	3.94	1.09335	1.20157	0.665576	1.14713
ZK2115-20	1629.7	Mn-rich black shale	-0.0171906	0.09			53.75	15.44	1.23	6.17	3.94	0.96	3.91	1.5	0.23	11.81	192	42.4427	48.6	200	3587	1.29691	48.8	102	10.3	38.9	5.78	0.76	4.77	0.65	3.15	17.9	0.7	2.26	0.4	2.53	0.42	4.21	5.46	1.08065	0.725954	1.11329	1.14094
ZK2115-19	1630.22	Mn-rich black shale					53.99	16.22	1.86	5.95	4.04	0.93	2.88	1.67	1.03	10.97	242	42.5	49.8	247	3950	1.36616	40.2	73.2	8.81	42.1	6.37	1.01	4.95	0.79	4.15	23.3	0.89	2.66	0.46	3.02	0.51	3.96	5.41	1.14723	0.847301	0.847384	0.991885
ZK2115-18	1630.75	rhodochrosite	-0.0112048	0.096196	0.213823	0.09	17.11	2	8.53	1.94	0.48	3.92	32.39	0.33	0.25	30.88	22.4	14.6156	0.06	40.2	706	4.21739	24.5	47.2	5.81	29.1	5.74	1.35	5.06	1.02	5.17	30.9	1.11	2.97	0.46	2.56	0.38	0.69	2.91	1.17569	1.11484	0.747153	1.19612
ZK2115-17	1631.27	rhodochrosite					9.56	1.12	12.79	1.89	0.25	4.17	31.67	0.24	0.24	34.09	9.16	6.27	<0.05	18.4	205	5.28571	23.9	46.2	5.52	27.2	4.41	1.39	3.89	0.75	3.8	24.9	0.88	2.36	0.39	2.09	0.32	0.49	2.59	1.19163	1.51607	0.779768	1.12633
ZK2115-16	1631.79	rhodochrosite	0.0857825	0.09	0.0662575	0.09	14.28	1.45	10.93	1.81	0.35	3.94	31.93	0.26	0.21	32.15	7.2	11.9304	0.05	21.3	169	4.53571	26.2	49.4	6.11	32	6.37	1.67	5.41	1.16	5.59	34.1	1.23	3.01	0.48	2.62	0.4	0.56	2.54	1.2235	1.2326	0.726587	1.24957
ZK2115-15	1632.32	black shale	-0.0400274	0.104998			57.72	17.07	0.63	6.33	4.43	0.83	0.47	1.4	0.29	9.79	218	48.0245	52.7	236	4025	1.3413	46.7	73	10.4	48.1	6.45	0.96	4.5	0.78	4.23	24.3	0.95	2.97	0.52	3.3	0.55	4.6	6.17	0.938015	0.802081	0.861605	0.825205
ZK2115-14	1632.84	black shale	-0.0235887	0.100465			53.26	15.16	2.11	6.29	3.88	0.98	3.85	1.32	0.2	11.72	188	44.6807	16.7	194	4339	1.16745	53.9	124	11	37	6.99	1.03	6.05	0.95	4.97	29	1.08	3.21	0.56	3.36	0.55	4.24	4.95	1.09559	0.763771	1.29278	1.08963
ZK2115-13	1633.36	rhodochrosite	-0.165886	0.09	-0.0728344	0.09	24.11	4.1	7.24	1.88	0.9	3.47	28.78	0.7	0.42	26.82	18.7	15.7253	<0.05	53.6	609	2.82432	27.2	54.1	6.44	35.1	6.74	1.53	5.64	1.1	5.43	31.2	1.16	3.15	0.49	2.73	0.4	0.74	2.09	1.32294	1.10698	0.687699	1.2502
ZK2115-12	1633.88	black shale	-0.00161317	0.122071			52.25	16.89	1.31	8.17	4.29	0.93	2.36	1.42	0.25	11.07	193	52.3606	41	233	4463	0.965461	52.2	116	11.6	36	6.62	1.33	5.71	0.82	3.89	20.4	0.81	2.67	0.45	3.06	0.52	6.08	5.87	0.896712	1.07406	1.28678	1.12922
ZK2115-11	1634.41	rhodochrosite	-0.148061	0.09	0.0399165	0.0936385	19.69	3.29	8.52	1.85	0.69	3.98	30.29	0.7	0.35	28.44	39.6	11.6326	<0.05	38.1	966	3.59677	21.3	44.6	5.08	26.5	5.05	1.35	4.33	0.85	4.41	24.6	0.94	2.57	0.41	2.31	0.35	0.62	2.23	1.32331	1.29028	0.713296	1.13433
ZK2115-10	1634.93	rhodochrosite	-0.116097	0.09	-0.0390463	0.09	21.28	4.05	8.62	2.4	0.87	3.59	27.67	0.77	0.21	27.24	56.7	16.4054	0.13	46.8	1185	2.98958	24.2	48.8	5.49	28.8	5.13	1.37	4.38	0.86	4.52	25.4	0.98	2.73	0.45	2.49	0.39	0.96	2.87	1.34734	1.29071	0.745692	1.06448
ZK2115-9	1635.45	black shale					57.77	17.53	0.44	6.92	4.3	0.83	0.19	1.79	0.21	9.33	210	44.2	49.1	218	4355	1.20648	48.8	74.9	10.9	51.5	6.87	1.19	4.91	0.83	4.41	25.7	1	3.12	0.55	3.54	0.59	4.94	5.96	0.93809	0.933759	0.840909	0.839347
ZK2115-8	1635.98	black shale					58.9	16.4	0.44	7.01	3.9	0.84	0.28	1.85	0.13	9.23	167	43.4	35.1	184	3878	1.2125	44	63.7	9.74	46.2	6.39	0.92	4.4	0.91	5.23	30.4	1.18	3.49	0.55	3.54	0.56	4.8	5.82	0.896339	0.734726	0.845176	0.752164
ZK2115-7	1636.5	black shale	-0.202409	0.09			62.34	14.92	0.67	5.97	3.53	0.76	0.4	1.84	0.16	6.96	89.2	39.1307	9.1	221	3228	0.981333	59.4	80.5	11.8	54.4	7.17	1.26	5.05	0.87	4.42	25.2	0.92	2.79	0.46	3	0.48	3.75	3.68	0.90874	0.945954	0.969	1.01867
Tiesi`ao Formation
ZK2115-3	1644	diamictite	-0.0528594	0.09			52.22	8.25	10.25	3.91	0.44	7.21	1.09	1.74	0.2	13.8	30.8	16.663	0.5	85.4	1942	0.8625	18.7	36.6	4.57	18.6	4.62	0.93	3.77	0.65	3.54	19.1	0.71	1.95	0.33	2.04	0.33	0.8	0.69	0.941825	1.03142	0.892206	1.11834
ZK2115-1	1648	diamictite	-0.196963	0.09			63.8	17.45	0.36	4.35	4.24	1.15	0.05	2.12	0.27	4.64	79.4	39.0344	3.04	238	5266	0.714286	45	91.9	11.2	43.3	8.32	1.34	6.95	1.27	7.59	38.9	1.54	4.37	0.72	4.36	0.7	2.52	1.8	0.916592	0.803107	0.922276	0.964632
