# Supplementary material for: Subtle Cr isotope signals track the variably anoxic Cryogenian interglacial period with voluminous manganese accumulation and decrease in biodiversity
Source: Sci Rep. 2019 Oct 21;9:15056. doi: 10.1038/s41598-019-51495-0 (PMC6803686; doi:10.1038/s41598-019-51495-0)
Supplement: Supplementary file 3 — Supplementary table 2 [file 41598_2019_51495_MOESM3_ESM.xls]

## Sheet: Table 2
Sample No.	Rock type	SiO2(%)	Al2O3(%)	CaO(%)	TFe2O3(%)	K2O(%)	MgO(%)	MnO(%)	Na2O(%)	P2O5(%)	TiO2(%)	LOI(%)	V(μg/g)	Cr(μg/g)	Co(μg/g)	Ni(μg/g)	Mo(μg/g)	U(μg/g)	Th(μg/g)	U/Th	La(μg/g)	Ce(μg/g)	Pr(μg/g)	Nd(μg/g)	Sm(μg/g)	Eu(μg/g)	Gd(μg/g)	Tb(μg/g)	Dy(μg/g)	Y(μg/g)	Ho(μg/g)	Er(μg/g)	Tm(μg/g)	Yb(μg/g)	Lu(μg/g)	S(%)	TOC(%)	Ce/Ce*	Eu/Eu*
Data from ref. 19
ZK4207-36	siltstone	61.9	17.7	0.52	6.6	2.92	2.26	0.18	2.42	0.09	0.67	3.73	71	42	7	26		2.7	12	0.225	39.5	79.2	8.9	32.6	6.5	1.4	6.5	1	6.2		1.3	4	0.6	3.9	0.6	0.29	0.22	0.941828	1.0712
ZK4207-35	black shale	62.6	18.25	0.13	3.95	3.79	1.06	0.06	2.3	0.07	0.62	5.91	63	42	25.5	28.6		3.4	17	0.2	51.1	110.5	12.1	44.5	8.5	1.7	7.2	1.1	7.2		1.5	4.6	0.7	4.3	0.7	0.09	2.7	0.970421	1.05372
ZK4207-34	black shale	61.9	17.1	0.38	5.36	2.96	1.24	0.11	2.29	0.08	0.66	8.21	76	49	19.7	41.4		2.9	13	0.223077	42.8	85.9	10	38.4	7.6	1.5	7.3	1.1	6.8		1.4	4.2	0.6	4	0.6	0.27	2.9	0.953088	1.00177
ZK4207-33	black shale	63.5	15.5	0.4	5.38	2.97	1.02	0.12	2.68	0.21	0.59	6.78	70	45	16.6	29.4		2.5	12	0.208333	39.5	77.5	9.7	37.7	7.8	1.5	6.7	1	5.9		1.2	3.8	0.6	3.5	0.5	0.29	2.41	0.897239	1.01636
ZK4207-32	black shale	66.2	13.6	0.43	4.7	2.69	0.74	0.14	2.3	0.21	0.52	6.83	62	58	19.6	25.6		2.2	11	0.2	37.4	77.2	8.9	35.3	6.8	1.3	6.6	1	6		1.2	3.6	0.5	3.3	0.5	0.61	2.38	0.994078	0.965212
ZK4207-31	black shale	61.6	15.55	0.89	4.32	3.2	0.7	0.19	2.23	0.41	0.58	8.92	67	62	21.5	20.3		2.1	12	0.175	43.3	91.5	10.3	41.2	8.3	1.8	8	1.3	7.1		1.5	4.3	0.6	3.4	0.5	0.64	3.49	1.02672	1.07216
ZK4207-30	black shale	59	17.55	0.38	5.35	3.7	0.61	0.1	2.84	0.29	0.72	9.04	73	60	31	37		3.5	20	0.175	56.3	121.5	12.1	46.4	8.8	1.9	8.5	1.4	8.4		1.9	5.2	0.8	4.5	0.7	0.27	3.44	1.11258	1.06188
ZK4207-29	Mn-rich black shale	61.1	14.1	1.96	3.19	3.15	1.23	2.48	2.07	0.24	0.49	8.63	62	41	17.6	23.4		2.6	12	0.216667	41.5	83.1	9.6	41.3	8.4	1.4	7.4	1.2	6.9	40	1.3	3.8	0.6	3.8	0.5	1.75	2.27	1.07601	0.849637
ZK4207-28	Mn-rich black shale	56.9	14.55	1.61	4.26	3.35	1.33	4.53	1.89	0.25	0.51	9.6	64	41	19.7	25.4		2.7	13	0.207692	44.7	85.3	9.9	41.8	8.3	1.6	7.8	1.2	7.5	43.3	1.5	4.3	0.6	4	0.6	2.39	1.91	1.05115	0.978797
ZK4207-27	Mn-rich black shale	48.1	12.25	2.38	4.19	2.89	1.71	9.61	1.5	0.32	0.46	13.7	64	41	21.3	23.5		2.5	13	0.192308	48.4	92.8	11.6	50.2	11.5	2.5	11	1.7	10	56.6	2	5.2	0.8	4.6	0.6	2.07	2.26	1.00033	1.09566
ZK4207-26	Mn-rich black shale	44.3	11.3	2.85	4.1	2.87	2.18	13.64	1.3	0.35	0.39	15.5	47	30	22.7	21.3		2.4	12	0.2	49.5	104.5	12.6	53.1	12.1	2.8	12	1.9	11.1	61.5	2.2	5.8	0.8	4.7	0.6	1.6	2.53	1.0099	1.14306
ZK4207-25	Mn-rich black shale	41.5	11.45	3.28	3.87	3	2.23	14.7	1.19	0.44	0.38	15.95	46	29	27.9	23.7		2.4	12	0.2	53.6	116	13.5	56.1	12.2	3.1	11.9	1.9	11.1	62	2.2	6.1	0.9	5.1	0.7	1.85	2.02	1.03172	1.2586
ZK4207-24	Mn-rich black shale	31.8	8.71	4.18	3.41	2.22	2.92	22.6	0.85	0.54	0.3	22	41	23	34.1	19.8		2.1	9	0.233333	50	120	13.2	56	13	3.4	13.1	2	11.9	65.3	2.3	6.2	0.9	5.2	0.7	0.96	2.72	1.11437	1.30074
ZK4207-23	Mn-rich black shale	32.4	9.72	4.08	4.74	2.46	2.77	20.12	0.95	0.46	0.32	19.9	44	24	44.6	28.7		2.1	9	0.233333	52	119.5	12.4	52.2	11.5	2.7	11	1.7	10.1	57.5	2	5.4	0.8	4.6	0.7	2.37	2.33	1.17221	1.18332
ZK4207-22	Mn-rich black shale	36.6	6.32	6.03	2.82	1.6	2.73	20.35	0.63	0.26	0.22	21.7	36	16	27.7	19.8		1.9	5	0.38	37.7	88.5	8.9	39.2	8.5	1.8	7.9	1.3	7.8	43.8	1.5	4.3	0.7	3.8	0.6	0.94	2.17	1.26549	1.05527
ZK4207-21	Mn-rich black shale	44.5	12.6	3.46	5.17	3.2	1.8	11.56	1.24	0.27	0.48	12.28	65	30	31.1	30.5		3.4	13	0.261538	59.1	133.5	12.6	52.2	9.3	1.5	8.3	1.3	8.3	47.3	1.7	4.7	0.8	4.7	0.7	3.42	1.44	1.26829	0.828209
ZK4207-20	Mn-rich black shale	39	7.8	5.92	4.19	1.9	2.19	17.43	1.02	0.23	0.38	17.35	58	25	27.7	25.2		3	8	0.375	55.7	137.5	12.8	52	10.2	1.8	8.5	1.4	8.6	50	1.8	4.9	0.8	4.5	0.6	2.5	1.66	1.26094	0.911692
ZK4207-19	Mn-rich black shale	34.1	7.71	5.51	4.42	1.79	2.3	20.08	0.94	0.31	0.37	19.4	60	23	26.3	26.8		2.1	7	0.3	42.7	109	9.7	40.4	8.2	1.7	7.2	1.2	7.2	39.7	1.4	4.1	0.6	3.6	0.5	2.65	1.63	1.3523	1.04841
ZK4207-18	Mn-rich black shale	28.6	6.48	7.23	3.61	1.5	2.72	23.36	0.85	0.33	0.3	22.7	54	19	23.5	21		1.6	6	0.266667	35.5	89.8	8.1	34.4	7.7	1.7	7	1.1	6.5	36	1.3	3.7	0.5	3.2	0.5	1.88	2.22	1.36042	1.12549
ZK4207-17	Mn-rich black shale	20.1	3.65	7.6	3.44	0.9	3.44	29.85	0.5	0.31	0.21	27.4	42	13	21.3	18.4		1	4	0.25	31.9	86.5	7.3	31	6.4	1.6	6	0.9	5.9	31.1	1.1	3.1	0.5	2.8	0.4	1.57	2.61	1.45392	1.28116
ZK4207-16	Mn-rich black shale	27.5	5.72	6.73	3.4	1.4	3.1	25.48	0.74	0.29	0.25	23.9	42	16	21	16.4		1.5	6	0.25	31	78.6	7.2	31.4	7.2	1.8	6.3	0.9	6	33.1	1.2	3.4	0.5	3	0.4	1.49	2.19	1.37561	1.33246
ZK4207-15	Mn-rich black shale	40	10.4	3.7	4.43	2.51	2.31	16.99	1.04	0.36	0.35	16.56	42	26	26.4	23		2	10	0.2	43.2	91.4	10.4	45.3	10.2	2.5	10	1.5	9.1	50.5	1.8	5.3	0.7	4.3	0.6	2.14	1.67	1.10608	1.23745
ZK4207-14	Mn-rich black shale	36.9	9.76	3.91	3.68	2.49	2.69	19.32	0.78	0.4	0.32	19.3	44	25	32.6	21.4		2.1	9	0.233333	46.6	105.5	11.4	49.8	11	2.7	10.9	1.7	9.8	55.8	2	5.5	0.8	4.7	0.7	1.33	1.74	1.1681	1.21891
ZK4207-13	Mn-rich black shale	39.6	10.65	4.31	3.31	2.71	2.35	17.14	0.78	0.69	0.33	17.19	56	27	46.1	34.4		2.6	9	0.288889	57.7	137	14	60	14	2.6	12.1	1.8	11.2	61.3	2.1	5.7	0.9	5.2	0.7	1.46	1.51	1.21178	0.980579
ZK4207-12	Mn-rich black shale	35.8	9.98	4.02	3.76	2.41	2.71	19.09	0.95	0.5	0.33	19.3	48	28	39.3	28		2.2	10	0.22	53.2	121.5	12.8	54.8	11.9	2.5	10.9	1.7	10.1	55.8	1.9	5.1	0.8	4.8	0.7	1.49	1.64	1.17421	1.07097
ZK4207-11	Mn-rich black shale	52	9.33	2.46	4.86	2.22	1.54	9.47	0.9	0.31	0.28	13.75	48	48	34.8	24.6		2.3	7	0.328571	41.3	92.2	10	42.9	9.8	1.8	9.1	1.5	8.9	49.6	1.8	4.9	0.7	4.4	0.6	2.72	1.47	1.14287	0.915047
ZK4207-10	Mn-rich black shale	49.6	11.95	2.79	3.38	2.77	1.57	9.46	1.49	0.62	0.44	13.45	68	38	39.6	38.8		3.1	11	0.281818	44.4	99.1	10.6	45.7	10.2	2	9.5	1.4	8.8	51.1	1.8	5	0.7	4.7	0.7	1.93	2.29	1.16463	1.01299
ZK4207-9	Mn-rich black shale	36.9	9.04	4.31	3.08	2.24	2.63	18.97	1.04	0.55	0.26	20	51	28	47.5	34.3		2.4	7	0.342857	51.9	131	12.9	54.7	12.8	2.3	11.7	1.7	10.8	56.7	2	5.6	0.8	5	0.7	1.15	2.06	1.24419	0.938549
ZK4207-8	Mn-rich black shale	44	9.56	5.04	3.05	2.25	2.07	14.75	0.93	1.19	0.31	15.79	54	31	37.8	38		2.3	7	0.328571	43.4	99.2	10.7	47.7	12.3	2.4	12.5	1.8	10.6	60.2	2	5.7	0.8	5.1	0.8	1.56	1.98	1.19418	0.986739
ZK4207-7	Mn-rich black shale	45.5	8.76	4.44	3.02	1.93	2	14.1	1.13	0.38	0.27	16.05	46	31	30.9	29.4		2	7	0.285714	36.5	81.2	8.3	34.3	7.2	1.5	6.8	1	6.7	39.1	1.3	3.8	0.6	3.7	0.5	1.7	1.95	1.16816	1.07207
ZK4207-6	Mn-rich black shale	49.2	11.5	3.82	2.59	2.59	1.54	10.33	1.53	1.01	0.33	13.35	52	30	21.2	24.4		3.4	11	0.309091	45.7	102.5	10	41.9	8.3	1.6	7.4	1.2	7.2	41.7	1.4	4	0.7	4.1	0.6	1.33	1.98	1.24093	0.978797
ZK4207-5	Mn-rich black shale	35.4	9.85	4.77	3.44	2.47	2.54	19.25	1.08	0.31	0.33	19.3	47	22	29.4	20.6		2.6	9	0.288889	40.5	98.7	9.1	38.5	7.5	1.4	6.6	1.1	6.6	37.9	1.4	3.9	0.6	3.8	0.6	1.68	2.21	1.32588	0.943282
ZK4207-4	Mn-rich black shale	22	3.98	6.36	3.49	0.91	3.61	28.68	0.55	0.46	0.2	27.4	47	24	21.5	18.5		1.1	4	0.275	30.5	78.4	7	30.2	7	1.6	6.1	0.9	5.7	31.2	1.1	3.3	0.5	2.8	0.4	1.28	3.46	1.39616	1.20687
ZK4207-3	Mn-rich black shale	47.3	12.35	2.01	6.02	2.86	1.48	8.95	1.4	0.29	0.57	13.95	86	46	39.6	39.8		2.7	13	0.207692	54.3	117.5	11.9	49.9	9.4	1.8	8.1	1.3	8.1	48.2	1.7	5	0.7	4.7	0.7	3.64	1.61	1.19634	0.98679
ZK4207-2	Mn-rich black shale	21.5	3.97	6.58	4.87	1.13	3.12	27.84	0.55	0.45	0.25	26.2	63	23	22.9	22.7		0.9	3	0.3	35.7	95.4	8.1	35.4	8.3	1.7	7.5	1	6.1	34.6	1.2	3.5	0.6	3.1	0.5	2.54	2.78	1.48727	1.10514
ZK4207-1	Mn-rich black shale	42.4	12.1	6.7	4.44	3.13	2.58	7.31	1.05	0.24	0.49	16.3	71	35	22.6	36.2		3.3	12	0.275	50.3	114.5	10.7	45.6	8.9	1.5	8.3	1.2	7.9	43.4	1.5	4.5	0.7	4.6	0.7	2.75	1.75	1.31768	0.875903
Data from ref. 20
YLZ-03-1	Banded ore	14.7	1.77	11	3.77143	0.37	3.42	32.6		0.251935	0.1	31.2	22.3	10.3	41.7	11.4	1.28	0.5	1.39	0.359712	18.4	52.4	4.56	18.6	3.93	1.46	4.27	0.69	4.19	22.5	0.84	2.37	0.32	1.71	0.22			1.35433	1.76805
YLZ-08-1	Carbonaceous shale	65.1	16.1	0.3	4.35714	3.76	0.6	0.955273		0.732903	0.54	6.76	95.6	46.7	24	33.6	11.3	3.01	16.3	0.184663	57.5	117	12.5	44.5	7.12	1.17	5.35	0.96	6.07	32.7	1.25	3.76	0.56	3.68	0.56			0.962796	0.854006
YLZ-08-2	Carbonaceous shale	63.3	17	0.2	4.47143	3.68	1.06	0.154909		0.114516	0.63	6.64	116	43	30.9	90.4	29.2	2.73	10.7	0.25514	32.2	62.5	7.04	25.7	4.64	0.79	4.15	0.67	4.08	22.8	0.9	2.7	0.41	2.74	0.42			0.936432	0.864853
YLZ-09	Laminated ore	22.5	6.66	9.7	4.08571	1.89	2.55	26.2055		0.389355	0.43	26.3	101	23.3	50.5	20.2	0.87	1.35	5.7	0.236842	27	76.2	6.67	28.4	5.82	1.18	6.01	1	5.81	31.1	1.18	3.46	0.49	2.91	0.41			1.4055	0.971893
YLZ-01-4	Banded ore	8.41	2.61	11.7	4.02857	0.8	2.79	35.1127		0.412258	0.21	30.8	50.2	15.1	35.7	18.8	0.95	0.73	2.57	0.284047	29.5	80.4	6.71	26.7	5.26	1.51	5.8	0.86	5.03	28.8	1.03	2.99	0.41	2.38	0.3			1.37762	1.39907
DW-02-0	Manganiferous shale	55.7	12.2	5.03	4.4	3.09	2.27	7.96491		0.114516	0.47	14.3	111	51.4	81.2	60.5	36.3	2.01	8.28	0.242754	36.8	82.4	7.46	27.7	5.29	0.96	5.01	0.78	4.45	26.6	0.89	2.54	0.39	2.62	0.38			1.18505	0.915422
DW-02-1	Laminated ore	28.2	6.68	11.6	4.62857	1.81	2.83	19.6218		0.206129	0.36	25.8	85.3	31.7	52.3	42.9	9.86	1.77	5.94	0.29798	44.6	108	10.7	44.5	9.43	1.87	9.37	1.42	8.07	40.3	1.46	4.18	0.57	3.56	0.49			1.2129	0.993321
DW-02-2	Carbonaceous shale	68	14.1	0.34	4.25714	3.02	0.61	0.451818		0.343548	0.57	6.87	141	55.6	87.1	81.3	52.4	2.77	10.8	0.256481	31.3	65.8	6.27	21.4	3.44	0.69	3.4	0.53	3.36	19.2	0.71	2.45	0.39	2.61	0.38			1.03494	0.997095
DW-02-3	Laminated ore	26.5	5.18	9.81	5.05714	1.46	3.06	22.0745		0.503871	0.27	27.3	57.3	24.9	33	18.6	2.08	1.4	5.88	0.238095	39	104	9.88	42	8.36	2.39	9.1	1.29	7.61	41.3	1.54	4.24	0.61	3.41	0.46			1.29294	1.42042
DW-02-4	Laminated ore	28.7	6.14	11.3	2.5	1.55	2.3	21.5582		0.503871	0.29	26.4	62.5	22.2	23.8	12.4	4.15	2.02	6.73	0.300149	40.6	103	10.3	43.2	9.19	2.4	9.42	1.41	8.2	46.3	1.62	4.79	0.66	3.87	0.55			1.21187	1.30001
DW-02-5	Laminated ore	28.9	6.48	10.8	3.04286	1.61	2.63	21.6873		0.389355	0.29	26.3	60.7	23.1	36.4	21.9	11.7	2.07	6.59	0.314112	39.1	99.3	9.18	36.9	7.3	1.98	8.01	1.21	7.24	41.4	1.5	4.32	0.63	3.55	0.48			1.25632	1.31585
DW-02-6	Massive ore	13.7	1.71	9.07	3.68571	0.49	3.58	33.1764		0.274839	0.09	33.6	22.8	10.8	36.3	14.3	4.13	0.65	1.52	0.427632	24.9	70	6.03	24.5	5.12	1.26	5.53	0.91	5.43	30.1	1.07	3.13	0.42	2.4	0.32			1.36282	1.16644
DW-02-7	Banded ore	27.8	5.98	7.53	4.52857	0.34	2.22	25.3018		0.480967	0.27	27.8	61.2	26.9	54.6	28.1	7.73	2.34	6.98	0.335244	38.5	98.4	9.13	36.7	7.68	2.07	8.28	1.24	7.07	39.9	1.41	4.25	0.6	3.54	0.49			1.25178	1.31909
DW-03-d2	Laminated ore	31	2.64	7.88	4.02857	0.45	2.93	24.0109		0.412258	0.11	26.8	31.5	15.3	37.2	15	1.42	1.16	3.21	0.361371	24.9	68.7	6.17	25.8	5.68	1.82	6.67	1	6.1	34.3	1.2	3.42	0.46	2.6	0.37			1.34529	1.52355
DW-03-1	Massive ore	10.4	2.32	11.9	7.1	0.63	4.84	29.1745		0.251935	0.11	28.9	38.4	29.7	33.3	25.8	4.05	0.87	2.07	0.42029	26.1	70.5	6.64	27.4	6.32	1.43	7.33	1.2	6.98	33.9	1.28	3.48	0.48	2.84	0.38			1.26594	1.0491
DW-03-2	Massive ore	8.67	1.94	13.5	5.21429	0.6	3.94	30.4655		0.274839	0.13	29.5	40.5	14.3	28.4	16.4	2.93	0.98	2.35	0.417021	31.6	86	7.88	32.4	7.13	1.71	8.37	1.28	7.7	39.5	1.49	4.11	0.56	3.26	0.45			1.29658	1.13297
DW-03-3	Massive ore	13.4	3.41	13.6	4.67143	0.95	3.11	28.6582		0.320645	0.21	29.8	51.6	15.4	29	16.9	2.51	2.34	3.89	0.601542	36.3	94.8	8.92	36.5	7.34	1.75	7.65	1.18	6.9	37.6	1.41	3.97	0.57	3.3	0.44			1.25655	1.16851
DW-03-4	Laminated ore	30	6.43	8.79	3.48571	0.59	2.02	22.0745		0.526774	0.27	26	63.7	20.7	43.7	27.3	3.83	1.83	7.06	0.259207	44.9	116	11.2	45.7	9.11	2.29	9.23	1.4	7.75	43.2	1.58	4.5	0.65	3.86	0.5			1.22109	1.25064
DW-03-5	Laminated ore	25	6.4	11.9	4.08571	1.47	2.96	23.1073		0.435161	0.28	27.2	58.1	22.6	34.2	23.8	6.35	2.44	7.07	0.34512	37.5	98	9.38	38.6	8.01	1.94	8.68	1.34	8.14	45.8	1.67	4.81	0.69	4.02	0.55			1.24227	1.17138
DW-03-6	Manganiferous shale	68.1	11.9	2.7	3.1	2.84	1.48	5.13782		0.137419	0.44	10.4	86.9	35.3	120	52.5	48.5	2.45	9.62	0.254678	30.4	67.1	5.21	16.6	2.42	0.57	2.29	0.33	1.94	12.8	0.48	1.72	0.29	2.05	0.3			1.18567	1.21949
DW-03-7	Massive ore	12	2.18	7.14	5.35714	0.43	3.86	35.1127		0.274839	0.12	33.2	26.3	13.9	52.6	21.4	3.25	0.67	1.92	0.348958	26.6	74.6	6.39	25.9	5.39	1.25	5.66	0.88	5.26	28	1.1	2.97	0.42	2.27	0.29			1.36724	1.13077
DW-03-8	Laminated ore	14.6	1.75	9.08	3.78571	–	2.88	31.24		0.274839	0.1	30.8	23.9	9.91	34.9	13.3	3.09	0.94	1.86	0.505376	20.3	56.2	4.94	19.8	4.09	1.1	4.48	0.71	4.34	25.7	0.94	2.7	0.35	2.07	0.28			1.31752	1.28482
DW-03-9	Laminated ore	16.1	2.4	8.32	4.84286	0.54	3.5	32.4018		0.412258	0.12	31.9	29.5	13.6	26.8	12.1	1.19	0.76	2.49	0.305221	22.3	61.3	5.49	22	4.5	1.46	5.24	0.79	4.77	28.2	0.95	2.92	0.4	2.18	0.3			1.29285	1.54414
DW-03-10	Laminated ore	13.9	2.65	8.42	5.31429	0.67	3.66	31.4982		0.503871	0.16	30.1	39.4	17.7	31.2	14.6	1.81	1.2	3.41	0.351906	27.5	77.8	7.22	29.5	5.94	2	6.51	1.04	6.07	37.3	1.26	3.56	0.48	2.97	0.4			1.27214	1.60391
DW-03-11	Massive ore	15.9	2.41	9.54	4.55714	0.42	3.43	30.4655		0.435161	0.13	29.1	32.3	12.5	26.4	11.4	1.08	0.79	2.83	0.279152	23.7	68	6.06	26.2	5.25	1.77	5.83	0.92	5.62	33.1	1.2	3.27	0.47	2.69	0.36			1.40176	1.60555
DTP-03	Banded ore	12	1.6	11.7	2.14286	0.23	4.24	31.7564		0.297742	0.1	32.1	47.8	11.2	31.1	22.3	2.51	0.5	1.56	0.320513	19.4	55.5	4.93	20.9	4.44	1.33	4.87	0.81	5.01	25.1	0.98	2.84	0.39	2.34	0.33			1.37897	1.40752
DTP-04	Laminated ore	13	4.14	12.9	1.81429	–	5.57	24.2691		0.251935	0.17	31.8	77.7	18.2	21.6	26.5	9.73	1.42	4.04	0.351485	21.8	59.4	5.62	22.9	5.03	1.35	5.62	0.92	5.6	28.4	1.17	3.36	0.47	2.76	0.39			1.24439	1.26002
DTP-11	Laminated ore	30.2	5.2	10.3	3.44286	1.26	3.31	20.5255		0.366451	0.31	26	120	24.5	35.6	37.4	8.64	1.49	5.8	0.256897	51.7	126	10.6	40.2	8.36	2.01	7.75	1.06	5.67	26.5	1.08	2.98	0.42	2.71	0.39			1.30255	1.27539
DTP-18	Laminated ore	27.5	7.92	10.4	3.42857	2.01	3.4	19.6218		0.343548	0.38	23.6	116	29.7	38	48.1	12.9	2.08	7.72	0.26943	36.1	87.1	8.24	31.1	5.79	1.56	5.71	0.86	5.05	29	1.06	3.17	0.48	3.07	0.41			1.15274	1.35579
RX-02-1	Laminated ore	24.3	7.16	11.5	3.51429	2.01	2.97	23.2364		1.00774	0.33	25.1	68.5	24.9	27.3	14.7	0.93	1.84	5.96	0.308725	37	92	9.26	36.9	7.74	1.89	7.63	1.15	6.85	35.7	1.34	3.88	0.53	3.14	0.45			1.14393	1.22863
RX-02-2	Laminated ore	25.7	7.09	9.72	10.2571	3.06	5.72	17.6855		0.618387	0.34	25.1	67.8	29.6	61.4	43.7	4.75	1.1	5.37	0.204842	33.8	76.2	6.9	27.6	5.43	1.28	5.01	0.85	4.89	28.7	0.97	2.86	0.41	2.49	0.36			1.27636	1.16562
RX-02-3	Massive ore	12	3.4	14.8	2.24286	0.9	3	29.3036		1.00774	0.16	31.4	48	15	25	12.3	0.55	0.71	2.52	0.281746	26.3	71.2	6.48	25.9	5.36	1.54	5.58	0.89	5.35	28.9	1.01	2.97	0.4	2.36	0.33			1.26893	1.39305
RX-02-4	Carbonaceous shale	65.5	16.2	0.21	4.52857	3.43	1.05	0.193636		0.137419	0.59	6.17	98.1	44.9	35.4	80.8	23.9	2.5	10.1	0.247525	34.6	64.5	7.44	27.3	4.77	0.81	4.54	0.74	4.49	23.7	0.97	2.8	0.43	2.84	0.44			0.919147	0.842198
RX-02-5	Massive ore	14.9	3.57	7.49	3.11429	0.43	3.46	31.6273		0.366451	0.19	31	64.7	16.4	35.8	17.5	0.61	0.85	2.95	0.288136	21.4	62.7	5.45	22.6	4.46	1.37	4.4	0.71	4.28	22.9	0.82	2.54	0.36	2.02	0.28			1.37845	1.51042
RX-02-06	Massive ore	13.9	2.5	8.18	2.85714	0.47	3.56	33.3054		0.251935	0.18	32.2	52.1	11.8	20.6	12.2	0.46	0.62	2.3	0.269565	19.3	55.5	4.85	19.6	4.07	1.27	4.49	0.67	4.18	21.3	0.82	2.41	0.34	1.95	0.26			1.33621	1.51729
RX-02-7	Massive ore	13.2	2.7	8.97	3.64286	0.47	3.25	34.2091		0.229032	0.14	32.4	53.9	9.43	11.2	9.04	0.77	0.48	1.9	0.252632	19	53	4.69	19.7	4.09	1.35	4.2	0.67	3.7	19.7	0.79	2.07	0.3	1.72	0.24			1.37153	1.6076
RX-02-8	Massive ore	19.8	4.95	9.46	5.61429	1.44	4.64	24.6564		0.435161	0.23	28	90.9	21.9	46.1	45.7	10.8	1.81	4.49	0.403118	26.3	70.1	6.8	28.3	6.28	1.65	6.74	1.06	5.84	30.1	1.13	3.11	0.46	2.75	0.39			1.23964	1.26695
RX-02-9	Laminated ore	18.6	4.57	8.19	3.92857	0.14	3.75	34.2091		0.549677	0.21	30.7	65.4	15.7	38.3	20.3	0.69	1	3.1	0.322581	23.6	67.1	6	24.5	5.05	1.54	5.22	0.79	4.51	24.4	0.89	2.68	0.36	2.16	0.28			1.31946	1.50824
RX-02-10	Laminated ore	14.2	3.87	8	3.54286	0.78	4.14	33.1764		0.458064	0.21	31.4	59.5	13.5	26.9	15.6	0.65	0.65	3	0.216667	22.4	64.3	5.58	22.9	4.6	1.54	4.98	0.72	4.5	23.3	0.85	2.44	0.36	2.09	0.27			1.36643	1.65548
RX-03-1	Massive ore	20.4	4.8	7.21	5.02857	0.88	2.82	29.6909		0.274839	0.2	28.5	84.3	19	19.4	15.7	1.13	0.86	3.37	0.255193	20.2	53.5	5	21.6	4.81	1.24	5.36	0.83	4.38	23.7	0.89	2.56	0.35	2.17	0.3			1.3356	1.23401
RX-03-2	Massive ore	21.4	4.96	7.56	5.14286	0.81	2.93	29.0455		0.389355	0.31	28.6	92.3	21.1	32.4	21.8	1.83	1.55	3.99	0.388471	22.4	60.8	6.12	26.7	6.32	1.65	6.78	0.99	5.71	27.9	1.06	3.01	0.4	2.32	0.35			1.25234	1.29066
RX-03-03	Massive ore	32.3	7.56	4.94	5	0.59	2.69	21.9455		0.320645	0.29	23.8	117	22.3	43.2	30.7	11	1.27	5.37	0.236499	30.6	80.4	8.12	33.6	7.03	1.46	6.53	0.9	4.88	24	0.89	2.74	0.37	2.21	0.33			1.18384	1.09813
ML-01-1	Laminated ore	33.3	11.7	7.19	8.01429	5.75	7.1	16.0073		1.03064	0.49	23.9	95.1	37.3	44.6	55.5	3.29	2.33	11.2	0.208036	48.9	118	12.5	50.1	10.2	1.97	10.3	1.57	9	50.8	1.87	5.23	0.81	4.87	0.7			1.09322	0.960398
ML-03-3	Laminated ore	16.7	5.17	9.65	3.38571	1.29	4.35	28.2709		0.503871	0.3	29	93.9	33.3	46.4	29.1	5.04	1.23	3.91	0.314578	42.2	115	10.3	41.4	8.99	2.03	9.1	1.28	7.58	38.2	1.47	4.15	0.61	3.53	0.51			1.29668	1.1524
ML-03-6	Banded ore	15.4	2.41	5.09	2.48571	0.27	3.65	35.6291		0.320645	0.18	30.9	47.1	14.6	49.8	19.8	2.57	0.72	1.75	0.411429	29.6	88.3	7.43	30.3	6.98	1.57	7.08	1.06	6.12	30	1.15	3.29	0.44	2.58	0.34			1.40034	1.12352
ML-03-10	Massive ore	16.6	5.03	8.44	2.55714	1.45	4.05	29.9491		0.458064	0.32	28.8	93.7	30.1	28.9	26.5	4.68	1.23	4.49	0.273942	41	108	9.78	37.8	7.29	1.73	7.3	1.13	6.59	36.9	1.35	3.98	0.59	3.64	0.52			1.23324	1.1773
ML-05	Massive ore	9.02	1.75	6.76	1.64286	0.39	4.97	39.1145		0.206129	0.12	34.4	35.2	9.58	31.1	13.5	1.23	0.57	1.41	0.404255	17.9	54.9	4.66	20.6	4.63	1.05	4.9	0.78	4.75	24.1	0.93	2.73	0.36	2.12	0.28			1.50479	1.09426
GC-1	Carbonaceous shale	61.2	16.7	1.12	2.47143	4.92	1.28	0.839091		0.64129	0.5	7.55	95	42.8	54.2	29.9	17.6	3.37	12.3	0.273984	45.1	96.2	11.7	43.1	10	1.84	8.77	1.61	7.75	38.5	1.62	4.28	0.62	3.62	0.58			0.875164	0.901352
GC-2	Laminated ore	19.6	4.53	5.32	3.57143	1.34	3.76	28.9164		1.53452	0.26	27.8	41.3	32.1	62.7	35.1	1.54	1.41	5.96	0.236577	40.1	104	12.4	53.5	11.8	2.96	12.6	2.5	14.3	83.6	3.05	8.36	1.13	5.66	0.84			1.04557	1.12135
GC-6	Massive ore	18.2	5.45	6.05	2.8	1.52	4.28	28.4		0.939032	0.19	28.3	110	33.9	53.4	38.9	3.75	1.32	4.54	0.290749	35.7	101	11	46.1	11.2	2.45	10.8	1.98	10.8	56.4	2.23	5.66	0.79	4.3	0.64			1.11185	1.03869
GC-7	Massive ore	11.1	1.91	6.95	1.87143	0.57	4.25	34.9836		1.4429	0.13	31.2	34.2	20.3	43.7	20.8	1.18	0.99	3.65	0.271233	28.8	79.9	8.51	37.2	9.07	2.57	10.1	2	11.5	74.1	2.45	6.67	0.83	4.5	0.64			1.18588	1.24989
GC-8	Laminated ore	27.8	7.02	3.86	3.58571	1.88	3.62	23.6236		0.893225	0.37	24.9	49.2	38	67.8	39.3	2.85	1.9	8.39	0.22646	53.3	122	15.1	63.8	15.1	3.34	15.7	3.06	18.5	107	4.02	10.7	1.41	7.74	1.13			0.98636	1.00355
GC-9	Laminated ore	30.7	7.99	3.82	5.05714	2.23	3.92	20.7836		1.05355	0.42	23.1	64.1	49.3	88.6	44.8	1.61	1.95	7.57	0.257596	39.2	96.1	10.4	42.7	9.43	2.24	9.17	1.7	9.58	50.8	1.95	5.29	0.71	3.82	0.6			1.09621	1.12058
GC-10	Laminated ore	32.1	8.01	2.66	5.02857	2.15	4.28	20.2673		0.343548	0.41	22.9	68.9	52.1	87.2	44.4	1.89	1.86	7.86	0.236641	34.9	78.1	8.32	31.3	6.84	1.61	6.39	1.32	7.95	44.3	1.69	4.65	0.68	3.63	0.53			1.02037	1.08546
GC-13	Carbonaceous shale	58.6	14.4	0.34	7.21429	4.12	1.88	0.245273		0.183226	0.65	5.8	84.3	67.8	64	56.8	5.17	2.16	9.93	0.217523	45.1	90.5	10.5	37.2	5.87	0.83	4.28	0.83	4.67	23.4	1.02	3.1	0.47	2.93	0.42			0.882311	0.723289
GC-14	Manganiferous shale	50.9	13.6	2.37	6.51429	3.82	4.61	5.37018		1.69484	0.65	12.7	78.5	68.2	69.5	72.8	2.3	2.5	10.8	0.231481	46.4	94.6	11.3	42.3	9.49	2	8.44	1.62	8.79	41.9	1.79	4.7	0.66	3.83	0.58			0.905489	1.01243
GC-19-1	Massive ore	19.3	6.49	5.77	2.58571	1.9	4.11	27.8836		0.687096	0.2	28.1	123	40	56.1	37.7	4.37	1.68	4.69	0.358209	44.5	117	12.4	55.3	12.6	3	12.5	2.25	11.8	65.2	2.33	6.04	0.8	4.32	0.64			1.21584	1.12676
GC-19-2	Banded ore	19.4	4.5	8.56	3.41429	1.26	4.35	25.56		2.90871	0.22	26.9	103	29.3	101	41.4	3.27	1.21	4.28	0.28271	38.8	116	13.8	63.1	13.8	3.84	14.3	2.53	13.4	80.5	2.77	6.96	0.88	4.55	0.65			1.11055	1.30534
GZ-3-1	Carbonaceous shale	63.3	16.2	0.54	2.64286	4.39	1.3	0.748727		0.57258	0.58	8.09	119	41.3	62.2	37.1	12.7	3.63	13	0.279231	40.5	87	10.1	39.7	6.47	1.18	6.08	1.21	6.77	39.6	1.46	4.04	0.58	3.62	0.59			0.978308	0.849903
GZ-3-2	Carbonaceous shale	62.9	16.8	0.39	2.5	4.85	1.25	0.490545		0.366451	0.47	7.9	88.6	33.9	185	28.3	11	2.74	10.7	0.256075	37.8	81.4	9.58	36.7	6.51	1.15	5.78	1.04	5.75	32.6	1.2	3.45	0.48	3.08	0.5			0.94052	0.867597
GZ-08	Massive ore	32.3	9.5	5.42	2.72857	2.79	3.95	18.2018		0.320645	0.24	23	83.9	21.5	84.8	51.7	10.4	2.41	5.87	0.410562	53.2	139	15.2	61.5	12.8	2.57	11.8	2.18	11.9	64.5	2.41	6.35	0.96	5.43	0.82			1.06908	0.965294
GZ-17	Laminated ore	26.2	7.07	6.71	3.52857	2.25	4.42	21.6873		0.297742	0.32	25.9	45.9	20.8	61.2	22.2	3.84	1.59	7.61	0.208936	46	108	12	50	10.4	2.41	10.6	1.84	9.77	52.2	1.97	4.98	0.69	3.89	0.51			1.08353	1.10004
GZ-18	Massive ore	13.1	4.08	6.21	3.11429	1.28	5.15	32.66		0.297742	0.19	30.3	30.2	13.3	58.9	22.4	1.43	0.8	3.9	0.205128	47.1	120	12.2	49.6	9.39	2.1	9.24	1.77	9.5	54.4	1.93	5.17	0.72	3.88	0.51			1.15545	1.03945
GZ-19	Massive ore	26.9	7.02	5.9	3.54286	2.23	4.14	21.1709		0.389355	0.25	25.5	37.7	17.2	65.3	22.9	4.58	1.54	5.89	0.26146	53.3	128	14.6	59.5	12.1	2.82	11.6	1.98	10.3	56.2	2.06	5.64	0.77	4.22	0.62			1.03236	1.1355
GZ-21	Carbonaceous shale	49.2	11.9	2.06	4.4	3.51	3.64	8.57164		0.114516	0.38	15.7	83.8	34.4	89.9	79.8	31.5	2.65	8.11	0.326757	42.7	93.3	9.75	36.2	4.97	0.99	5.11	1	6.09	36.5	1.28	3.88	0.62	3.99	0.64			1.02657	0.905905
XT-2-1	Massive ore	10.6	4.07	9.83	5	1.18	5.61	30.0782		0.183226	0.38	27.1	102	26.1	42.9	47.9	27	2.11	4.96	0.425403	42.4	110	8.85	32.6	5.74	1.3	6.15	1.1	6.13	38.1	1.29	3.6	0.58	3.21	0.48			1.32292	1.04686
XT-2-2	Massive ore	6.63	2.09	11.1	3.84286	0.64	5.17	33.6927		0.183226	0.25	30.3	70.2	15.6	37.8	30.6	16.1	1.17	2.44	0.479508	29.3	83.4	6.61	25.8	4.63	1.16	5.46	0.93	5.5	33.3	1.11	3.21	0.45	2.5	0.35			1.42296	1.14006
XT-3	Cataclastic ore	16.8	0.51	8.47	2.15714	0.19	4.28	32.7891		0.160322	0.09	30.1	43.5	7.29	34	13.9	6.79	0.45	1.21	0.371901	14.9	50.1	3.93	17.1	3.43	0.83	3.74	0.68	3.81	25.5	0.89	2.29	0.35	1.71	0.25			1.60272	1.10594
XT-6	Cataclastic ore	10.4	1.71	15.8	2.12857	0.48	3.77	27.7545		0.137419	0.12	31.1	48.8	10	19.3	17.8	5.9	0.83	3.11	0.266881	24.7	75.8	6.84	28.7	6.21	1.28	6.23	1.24	6.84	46.4	1.5	4.26	0.62	3.34	0.41			1.34353	0.939782
XT-7	Laminated ore	29.2	7.21	6.56	4.25714	2	4.69	19.3636		0.389355	0.41	23	132	35.5	52.5	45.3	44.9	3.8	11.5	0.330435	59	142	17.7	78.1	17.8	3.73	17.4	3.33	17.9	99.1	3.71	9.75	1.34	7.2	0.99			1.02283	0.976411
