# Supplementary material for: Subtle Cr isotope signals track the variably anoxic Cryogenian interglacial period with voluminous manganese accumulation and decrease in biodiversity
Source: Sci Rep. 2019 Oct 21;9:15056. doi: 10.1038/s41598-019-51495-0 (PMC6803686; doi:10.1038/s41598-019-51495-0)
Supplement: Supplementary file 4 — Supplementary table 3 [file 41598_2019_51495_MOESM4_ESM.xls]

## Sheet: Table 3
Group/Formation	Age (Ma)	Lithology	δ53Cr(‰)	2 SE	Cr(ug/g)	Ti(ug/g)	Cr/Ti	Ref.
Simla	840	shale	-0.04	0.04	68.174	2079.06	0.033	23
Simla	840	shale	0.04	0.04	69.302	2509.92	0.028	23
Simla	840	shale	0.08	0.04	65.917	1808.77	0.036	23
Simla	840	shale	0.1	0.05	62.077	1253.34	0.05	23
Simla	840	shale	0.16	0.05	28.362	1264.28	0.022	23
Simla	840	shale	0.09	0.05	64.457	1414.43	0.046	23
Simla	840	shale	-0.09	0.03	71.928	2996.55	0.024	23
Simla	840	shale	-0.08	0.03	68.807	3865.41	0.018	23
Tongari Group	800	shale	0.09	0.03	28.493	319.269	0.089	23
Tongari Group	800	shale	0.23	0.04	47.75	445.51	0.107	23
Tongari Group	800	shale	0.24	0.05	13.935	123.048	0.113	23
Wynniatt	780	shale	0.07	0.03				24
Wynniatt	780	shale	-0.14	0.03				24
Wynniatt	750	shale	1.03	0.04			0.04	24
Wynniatt	750	shale	1.12	0.05				24
Wynniatt	750	shale	1.44	0.02				24
Wynniatt	750	shale	0.66	0.04			0.03	24
Wynniatt	750	shale	1.53	0.05			0.03	24
Wynniatt	750	shale	-0.07	0.04			0.02	24
Wynniatt	750	shale	-0.05	0.04			0.03	24
Wynniatt	750	shale	1.97	0.04				24
Wynniatt	750	shale	1.8	0.05			0.04	24
Wynniatt	750	shale	1.11	0.04			0.02	24
Wynniatt	750	shale	1.79	0.02			0.02	24
Wynniatt	750	shale	1.2	0.03			0.03	24
Wynniatt	750	shale	0.3	0.04			0.02	24
Wynniatt	750	shale	0.64	0.03			0.02	24
Wynniatt	750	shale	1.52	0.03			0.02	24
Wynniatt	750	shale	1.31	0.03			0.03	24
Wynniatt	750	shale	1.29	0.06				24
Wynniatt	750	shale	0.81	0.03			0.03	24
Wynniatt	750	shale	0.7	0.06			0.03	24
Wynniatt	750	shale	1.6	0.03			0.02	24
Chuar	740	shale	0.7	0.05	86.624	2588.82	0.033	23
Chuar	740	shale	0.73	0.05	93.748	2749.4	0.034	23
Chuar	740	shale	0.68	0.05	101.739	3116.62	0.033	23
Chuar	740	shale	0.7	0.05	173.997	4440.39	0.039	23
Chuar	740	shale	0.58	0.04	101.996	4747.84	0.021	23
Chuar	740	shale	0.62	0.03	99.733	4882.3	0.02	23
Chuar	740	shale	0.73	0.03	143.155	5207.91	0.027	23
Chuar	740	shale	0.6	0.03	126.432	5355.93	0.024	23
Chuar	740	shale	0.52	0.03	67.745	3249.33	0.021	23
Chuar	740	shale	0.15	0.03	112.366	6757.94	0.017	23
Y-5	740	iron formation	0.9	0.03				25
Y-5	740	iron formation	0.96	0.04				25
Y-5	740	iron formation	0.05	0.03				25
Fulu	714-692	iron formation	0.17	0.02	116.2	5600	0.02075	26
Fulu	714-692	iron formation	0.46	0.02	119.4	3800	0.0314211	26
Fulu	714-692	iron formation	0.38	0.02	77.9	3000	0.0259667	26
Fulu	714-692	iron formation	0.58	0.02	72.2	3500	0.0206286	26
Fulu	714-692	iron formation	0.24	0.04	94.6	2400	0.0394167	26
Fulu	714-692	iron formation	0.52	0.03	107.8	3200	0.0336875	26
Fulu	714-692	iron formation	0.65	0.01	83.9	2800	0.0299643	26
Fulu	714-692	iron formation	0.5	0.03	42.5	2000	0.02125	26
Fulu	714-692	iron formation	0.69	0.02	94.4	1600	0.059	26
Fulu	714-692	iron formation	0.57	0.01	72.8	2700	0.026963	26
Fulu	714-692	iron formation	0.32	0.04	48.4	2700	0.0179259	26
Fulu	714-692	iron formation	0.53	0.02	68.6	3200	0.0214375	26
Fulu	714-692	iron formation	0.52	0.02	35.9	3000	0.0119667	26
Fulu	714-692	iron formation	0.63	0.01	49.9	2100	0.0237619	26
Fulu	714-692	iron formation	0.1	0.03	52.7	3400	0.0155	26
Banda Alta	younger than 695	manganese formation	0.3	0.07	7.05	659.285	0.0106934	27
Banda Alta	younger than 695	iron formation	0.07	0.06	17.01	2037.79	0.00834728	27
Banda Alta	younger than 695	iron formation	1.19	0.12	9.01	479.48	0.0187912	27
Banda Alta	younger than 695	iron formation	1.11	0.08	6.19	299.675	0.0206557	27
Banda Alta	younger than 695	iron formation	1.13	0.12	9.09	419.545	0.0216663	27
Banda Alta	younger than 695	iron formation	0.62	0.04	3.68	239.74	0.01535	27
Banda Alta	younger than 695	iron formation	0.71	0.1	10.33	479.48	0.0215442	27
Banda Alta	younger than 695	iron formation	0.68	0.1	5.32	239.74	0.0221907	27
Banda Alta	younger than 695	iron formation	0.54	0.1	15.37	958.96	0.0160278	27
Banda Alta	younger than 695	iron formation	0.65	0.07	6.57	299.675	0.0219238	27
Banda Alta	younger than 695	iron formation	0.55	0.09	12.16	1018.9	0.0119345	27
Banda Alta	younger than 695	iron formation	0.98	0.05	11.59	479.48	0.024172	27
Banda Alta	younger than 695	manganese formation	1.08	0.06	10.32	539.415	0.0191318	27
Banda Alta	younger than 695	iron formation	1.03	0.09	5.37	239.74	0.0223993	27
Banda Alta	younger than 695	iron formation	0.84	0.05	13.7	419.545	0.0326544	27
Banda Alta	younger than 695	iron formation	0.84	0.08	10.97	479.48	0.022879	27
Banda Alta	younger than 695	iron formation	0.89	0.03	8.55	359.61	0.0237758	27
Banda Alta	younger than 695	iron formation	0.71	0.12	5.23	239.74	0.0218153	27
Banda Alta	younger than 695	iron formation	0.52	0.11	4.94	239.74	0.0206057	27
Banda Alta	younger than 695	iron formation	0.65	0.06	9.43	299.675	0.0314674	27
Banda Alta	younger than 695	iron formation	0.82	0.09	9.38	119.87	0.0782514	27
Puga	younger than 695	iron-rich diamictite	0.3	0.05	24.2	2337.47	0.0103531	27
Puga	younger than 695	iron-rich diamictite	0.18	0.07	26.19	1977.86	0.0132416	27
Puga	younger than 695	iron-rich diamictite	0.15	0.09	31.61	2277.53	0.0138791	27
Puga	younger than 695	iron-rich chert	0.71	0.05	2.48	119.87	0.0206891	27
Puga	younger than 695	iron-rich jaspilite	0.25	0.06	25.14	1977.86	0.0127107	27
Puga	younger than 695	iron-rich diamictite	0.07	0.08	28.99	1977.86	0.0146573	27
Puga	younger than 695	iron-rich chert	0.41	0.03	9.26	239.74	0.0386252	27
Puga	younger than 695	iron-rich slate	0.33	0.09	27.54	1857.99	0.0148225	27
Puga	younger than 695	iron-rich shale	0.15	0.08	27.49	2577.21	0.0106666	27
Puga	younger than 695	iron formation	0.38	0.1	22.71	1018.9	0.0222889	27
Puga	younger than 695	iron-rich black shale	0.28	0.07	43.38	3236.49	0.0134034	27
Puga	younger than 695	iron-rich slate	0.06	0.06	32.77	3775.91	0.00867871	27
Puga	younger than 695	iron-rich slate	0.22	0.11	31.86	2097.73	0.0151879	27
Puga	younger than 695	iron formation	0.42	0.1	25.45	1318.57	0.0193012	27
Puga	younger than 695	iron formation	0.47	0.03	22.07	1558.31	0.0141628	27
Datangpo	663-655	shale	-0.120641	0.09	52.1374	4619	0.0112876	This study
Datangpo	663-655	shale	-0.0803873	0.112526	52.0819	4583	0.0113641	This study
Datangpo	663-655	shale	-0.0898294	0.09	48.0037	4486	0.0107008	This study
Datangpo	663-655	shale	-0.0784506	0.09	47.3869	4138	0.0114516	This study
Datangpo	663-655	shale	-0.108033	0.09	47.7797	3974	0.0120231	This study
Datangpo	663-655	shale	-0.122788	0.106678	44.6588	3811	0.0117184	This study
Datangpo	663-655	shale	-0.0745119	0.09	43.1686	3843	0.011233	This study
Datangpo	663-655	shale	-0.197572	0.09	44.0845	3947	0.0111691	This study
Datangpo	663-655	shale	-0.133589	0.09	40.5113	3802	0.0106553	This study
Datangpo	663-655	shale	-0.111629	0.09	48.4909	3558	0.0136287	This study
Datangpo	663-655	shale	-0.0701122	0.105258	42.1184	3564	0.0118177	This study
Datangpo	663-655	shale	-0.184082	0.137619	41.0028	3603	0.0113802	This study
Datangpo	663-655	shale	-0.130532	0.09	43.3061	3395	0.0127559	This study
Datangpo	663-655	shale	-0.0631259	0.15493	42.6953	3441	0.0124078	This study
Datangpo	663-655	shale	-0.0657978	0.0967232	44.1416	3711	0.0118948	This study
Datangpo	663-655	shale	-0.165858	0.122762	42.6589	3407	0.012521	This study
Datangpo	663-655	shale	-0.0772217	0.09	28.82	2274	0.0126737	This study
Datangpo	663-655	shale	-0.0484818	0.09	30.2096	2723	0.0110942	This study
Datangpo	663-655	shale	-0.0696922	0.09	33.3859	2837	0.011768	This study
Datangpo	663-655	shale	-0.0171906	0.09	42.4427	3587	0.0118324	This study
Datangpo	663-655	shale	-0.0400274	0.104998	48.0245	4025	0.0119316	This study
Datangpo	663-655	shale	-0.0235887	0.100465	44.6807	4339	0.0102975	This study
Datangpo	663-655	shale	-0.00161317	0.122071	52.3606	4463	0.0117322	This study
Datangpo	663-655	shale	-0.202409	0.09	39.1307	3228	0.0121223	This study
Datangpo	663-655	manganese formation	0.176917	0.09	12.5503	172	0.0729671	This study
Datangpo	663-655	manganese formation	0.241076	0.09	9.72278	205	0.0474282	This study
Datangpo	663-655	manganese formation	0.168743	0.09	12.9489	271	0.0477821	This study
Datangpo	663-655	manganese formation	0.152301	0.09	10.6875	313	0.0341454	This study
Datangpo	663-655	manganese formation	0.0964373	0.09	7.74973	187	0.0414424	This study
Datangpo	663-655	manganese formation	0.241589	0.09	12.7635	215	0.0593652	This study
Datangpo	663-655	manganese formation	0.0919471	0.09	22.9266	862	0.0265969	This study
Datangpo	663-655	manganese formation	0.213823	0.09	14.6156	706	0.020702	This study
Datangpo	663-655	manganese formation	0.0662575	0.09	11.9304	169	0.0705939	This study
Datangpo	663-655	manganese formation	-0.0728344	0.09	15.7253	609	0.0258215	This study
Datangpo	663-655	manganese formation	0.0399165	0.0936385	11.6326	966	0.012042	This study
Datangpo	663-655	manganese formation	-0.0390463	0.09	16.4054	1185	0.0138442	This study
Tongari Group	640	shale	-0.16	0.03	287.591	14297.5	0.02	23
Tongari Group	640	shale	0.1	0.03	76.664	4345.01	0.018	23
Tongari Group	640	shale	0.14	0.03	105.093	6581.7	0.016	23
Tongari Group	640	shale	0.16	0.04	65.277	4187.1	0.016	23
Tongari Group	640	shale	0.12	0.03	60.103	5045.63	0.012	23
Berg Aukas	pre-glaciation >635	dolostone	-0.07	0	1.09	16.97	0.064231	28
Berg Aukas	pre-glaciation >635	dolostone	0.1	0.01	0.73	6.1	0.119672	28
Berg Aukas	pre-glaciation >635	dolostone	0.25	0.03	0.62	2.56	0.242188	28
Berg Aukas	pre-glaciation >635	dolostone	0.01	0	0.99	3.57	0.277311	28
Berg Aukas	pre-glaciation >635	dolostone	-0.01	0.01	0.74	2.68	0.276119	28
Berg Aukas	pre-glaciation >635	dolostone	0.19	0.02	0.26	0.92	0.282609	28
Berg Aukas	pre-glaciation >635	dolostone	0.15	0.01	0.75	2.85	0.263158	28
Berg Aukas	pre-glaciation >635	dolostone	-0.01	0.01	0.44	0.73	0.60274	28
Berg Aukas	pre-glaciation >635	dolostone	0.06	0.01	0.45	11.43	0.0393701	28
Berg Aukas	pre-glaciation >635	dolostone	0.47	0.02	0.41	1.7	0.241176	28
Gauss	pre-glaciation >635	dolostone	-0.16	0.02	2.31	7.47	0.309237	28
Gauss	pre-glaciation >635	dolostone	0.11	0.02	0.71	0.54	1.31481	28
Gauss	pre-glaciation >635	dolostone	0.18	0.02	0.3	0.54	0.555556	28
Gauss	pre-glaciation >635	dolostone	-0.01	0.02	0.6			28
Gauss	pre-glaciation >635	dolostone	-0.17	0.02	0.3	0.26	1.15385	28
Gauss	pre-glaciation >635	dolostone	0.47	0.02	0.46	0.71	0.647887	28
Gauss	pre-glaciation >635	dolostone	0.06	0	0.52	15.58	0.0333761	28
Gauss	pre-glaciation >635	dolostone	0.01	0.01	0.4	3.39	0.117994	28
Gauss	pre-glaciation >635	dolostone	0.21	0.01	0.28	1.34	0.208955	28
Gauss	pre-glaciation >635	dolostone	-0.05	0.02	0.27	0.61	0.442623	28
Gauss	pre-glaciation >635	dolostone	0.21	0.05	0.41	1.86	0.22043	28
Gauss	pre-glaciation >635	dolostone	-0.01	0.01	0.51	1.06	0.481132	28
Gauss	pre-glaciation >635	dolostone	0.22	0.01	0.32	0.18	1.77778	28
Auros	pre-glaciation >635	dolostone	-0.17	0.03	1.35	2.33	0.579399	28
Auros	pre-glaciation >635	dolostone	0.13	0.02	0.96	10.97	0.0875114	28
Auros	pre-glaciation >635	dolostone	0.23	0.03	0.21			28
Auros	pre-glaciation >635	dolostone	0.18	0.01	0.94			28
Auros	pre-glaciation >635	dolostone	0.1	0.01	0.53	0.02	26.5	28
Auros	pre-glaciation >635	dolostone	0.01	0.01	0.54			28
Auros	pre-glaciation >635	dolostone	0.09	0	0.78			28
Auros	pre-glaciation >635	dolostone	0.12	0.03	0.78	2.91	0.268041	28
Auros	pre-glaciation >635	limestone	0.66	0.02	0.2			28
Auros	pre-glaciation >635	limestone	0.61	0.02	0.16			28
Auros	pre-glaciation >635	Calcarenite	0.59	0.02	0.23	11.94	0.019263	28
Auros	syn-glaciation 635	dolostone	-0.21	0	4.54	408.1	0.0111247	28
Auros	syn-glaciation 635	Calcarenite	0.11	0	0.36			28
Auros	syn-glaciation 635	Calcarenite	0.4	0.03	0.22			28
Auros	syn-glaciation 635	dolostone	-0.14	0.03	1.6	0.43	3.72093	28
Ghaub	syn-glaciation 635	dolostone	-0.02	0.01	1.29	33.77	0.0381996	28
Ghaub	syn-glaciation 635	dolostone	-0.1	0.01	3.62	239.1	0.0151401	28
Ghaub	syn-glaciation 635	dolostone	-0.23	0.01	6.77	245.9	0.0275315	28
Ghaub	syn-glaciation 635	dolostone	-0.16	0.03	4.65	122.1	0.0380835	28
Maieberg	post-glaciation <635	dolostone	-0.33	0.02	1.66	5.21	0.318618	28
Maieberg	post-glaciation <635	dolostone	-0.09	0.03	0.83	49.06	0.0169181	28
Maieberg	post-glaciation <635	dolostone	-0.13	0.01	1.22	38.64	0.0315735	28
Maieberg	post-glaciation <635	dolostone	-0.06	0.05	1.36	38.02	0.0357706	28
Maieberg	post-glaciation <635	dolostone	-0.11	0.03	1.35	71.22	0.0189553	28
Maieberg	post-glaciation <635	dolostone	0.06	0.01	0.75			28
Maieberg	post-glaciation <635	dolostone	-0.12	0.01	1.28	68.8	0.0186047	28
Maieberg	post-glaciation <635	dolostone	-0.17	0.03	1.22	62.66	0.0194702	28
Maieberg	post-glaciation <635	dolostone	-0.14	0.01	1.47	110.1	0.0133515	28
Maieberg	post-glaciation <635	dolostone	-0.18	0.04	2.05	90.65	0.0226145	28
Maieberg	post-glaciation <635	limestone	0.34	0.03	0.46	0.69	0.666667	28
Maieberg	post-glaciation <635	limestone	0.28	0.01	0.31	0.13	2.38462	28
Maieberg	post-glaciation <635	limestone	-0.01	0.01	0.14	8.49	0.01649	28
Maieberg	post-glaciation <635	limestone	0.01	0.02	0.21			28
Maieberg	post-glaciation <635	limestone	-0.01	0.01	0.37			28
Maieberg	post-glaciation <635	limestone	0.3	0.01	0.2			28
Maieberg	post-glaciation <635	limestone	-0.04	0.03	0.43			28
Maieberg	post-glaciation <635	limestone	0.06	0.01	0.53			28
Maieberg	post-glaciation <635	dolostone	-0.95	0.02	1.24			28
Maieberg	post-glaciation <635	dolostone	-0.31	0.03	0.51			28
Rasthof	pre-glaciation >635	dolostone	-0.01	0.02	1.11	2.91	0.381443	28
Rasthof	pre-glaciation >635	dolostone	-0.07	0.02	0.57	11.11	0.0513051	28
Rasthof	pre-glaciation >635	dolostone	0	0.01	1.7	11.67	0.145673	28
Rasthof	pre-glaciation >635	dolostone	0.09	0	1.68	11.7	0.14359	28
Ombaatjie	pre-glaciation >635	dolostone	0.22	0.02	0.12	2.1	0.0571429	28
Ombaatjie	pre-glaciation >635	dolostone	0.11	0.02	0.5	3.59	0.139276	28
Ombaatjie	pre-glaciation >635	dolostone	0.1	0.03	0.88	5.11	0.172211	28
Ombaatjie	pre-glaciation >635	dolostone	0.16	0.02	1.88	4	0.47	28
Ombaatjie	pre-glaciation >635	dolostone	-0.12	0.01	0.88	4.69	0.187633	28
Ombaatjie	pre-glaciation >635	dolostone	0.02	0.01	0.41	2.73	0.150183	28
Ombaatjie	pre-glaciation >635	dolostone	0.14	0.04	1.07	3.85	0.277922	28
Ombaatjie	syn-glaciation 635	limestone	-0.24	0.05	0.29	1.96	0.147959	28
Ombaatjie	syn-glaciation 635	limestone	-0.02	0.03	0.16	1.87	0.0855615	28
Ombaatjie	syn-glaciation 635	limestone	0.49	0.03	0.32	35.49	0.00901662	28
Ombaatjie	syn-glaciation 635	dolostone	-0.31	0.04	1.15	11.09	0.103697	28
Ghaub	syn-glaciation 635	dolostone	-0.32	0.02	0.77	8.73	0.0882016	28
Ghaub	syn-glaciation 635	dolostone	-0.39	0.02	1.22	9.66	0.126294	28
Ghaub	syn-glaciation 635	dolostone	-0.17	0.02	2.05	5.55	0.369369	28
Ghaub	syn-glaciation 635	dolostone	-0.27	0.01	0.9	20.09	0.0447984	28
Maieberg	post-glaciation <635	dolostone	-0.37	0.01	1.7	13.8	0.123188	28
Maieberg	post-glaciation <635	dolostone	-0.11	0.01	1.34	6.77	0.197932	28
Maieberg	post-glaciation <635	dolostone	-0.16	0.03	2.4	18.5	0.12973	28
Maieberg	post-glaciation <635	dolostone	-0.12	0.02	0.56	8.13	0.0688807	28
Maieberg	post-glaciation <635	limestone	-0.08	0.03	0.5	4.27	0.117096	28
Maieberg	post-glaciation <635	limestone	-0.1	0.04	0.17	1.42	0.119718	28
Maieberg	post-glaciation <635	limestone	-0.11	0.04	0.23	1.46	0.157534	28
Maieberg	post-glaciation <635	dolostone	-0.06	0.01	0.69	5.12	0.134766	28
Maieberg	post-glaciation <635	dolostone	-0.06	0.01	0.97	4.29	0.226107	28
Maieberg	post-glaciation <635	dolostone	-0.03	0.05	0.1			28
Maieberg	post-glaciation <635	dolostone	-0.12	0.04	0.95	9.27	0.102481	28
Maieberg	post-glaciation <635	dolostone	-0.1	0.01	0.26	3.42	0.0760234	28
Doushantuo	630	shale	-0.13	0.04	54.733	3812.6	0.014	23
Doushantuo	630	shale	-0.11	0.03	49.631	3409.1	0.015	23
Doushantuo	630	shale	-0.16	0.03	39.836	2774.01	0.014	23
Doushantuo	630	shale	-0.04	0.03	53.41	3645.17	0.015	23
Doushantuo	630	shale	-0.05	0.03	57.123	4109.4	0.014	23
Doushantuo	630	shale	-0.1	0.03	50.676	3823.38	0.013	23
Doushantuo	635-551	carbonate	-0.05	0.1	28.5			29
Doushantuo	635-551	carbonate	-0.19	0.06	23.7			29
Doushantuo	635-551	carbonate	0.03	0.12	14.8			29
Doushantuo	635-551	carbonate	0.94	0.04	9.6			29
Doushantuo	635-551	carbonate	0.05	0.07	22.4			29
Doushantuo	635-551	carbonate	0.58	0.05	6			29
Doushantuo	635-551	carbonate	-0.08	0.05	39.2			29
Doushantuo	635-551	carbonate	0.04	0.04	26.4			29
Doushantuo	635-551	carbonate	-0.25	0.07	17.5			29
Doushantuo	635-551	carbonate	0.08	0.11	4.7			29
Doushantuo	635-551	carbonate	0.17	0.05	2.8			29
Doushantuo	635-551	carbonate	0.08	0.02	3.5			29
Doushantuo	635-551	carbonate	-0.2	0.06	1.4			29
Doushantuo	635-551	carbonate	0.4	0.11	1.4			29
Doushantuo	635-551	carbonate	-0.08	0.09	8.6			29
SAL-4A	570	iron formation	3.22	0.03				25
SAL-4A	570	iron formation	0.04	0.03				25
SAL-4A	570	iron formation	0.03	0.04				25
SAL-4B	570	iron formation	4.92	0.02				25
SAL-4B	570	iron formation	5	0.02				25
SAL-4C	570	iron formation	4.51	0.03				25
SAL-4D	570	iron formation	3.12	0.18				25
SAL-4E	570	iron formation	2.09	0.07				25
SAL-4E	570	iron formation	0.08	0.05				25
SAL-4E	570	iron formation	0.1	0.05				25
SAL-4E	570	iron formation	0.06	0.05				25
SAL-4E	570	iron formation	0.09	0.03				25
SAL-4E	570	iron formation	2.03	0.04				25
SAL-4F	570	iron formation	0.31	0.03				25
SAL-5A	570	iron formation	0.98	0.05				25
SAL-5A	570	iron formation	1.1	0.05				25
SAL-5A	570	iron formation	1.1	0.02				25
SAL-5A	570	iron formation	0.96	0.02				25
SAL-5A	570	iron formation	0.85	0.07				25
SAL-5B	570	iron formation	0.29	0.03				25
SAL-5B	570	iron formation	0.04	0.05				25
SAL-5B	570	iron formation	0.27	0.02				25
SAL-5C	570	iron formation	5.4	0.65				25
SAL-5C	570	iron formation	0.04	0.05				25
SAL-5D	570	iron formation	1.06	0.03				25
SAL-5D	570	iron formation	1.19	0.03				25
SAL-5D	570	iron formation	1.21	0.17				25
Yerbal Fm	570	Limestone	-0.11	0.02				30
Yerbal Fm	570	iron formation	-0.21	0.01				30
Yerbal Fm	570	siltstone	-0.17	0.03				30
Yerbal Fm	570	siltstone	-0.24	0.07				30
Yerbal Fm	570	siltstone	-0.22	0.02				30
Yerbal Fm	570	siltstone	-0.16					30
Yerbal Fm	570	siltstone	-0.2					30
Yerbal Fm	570	siltstone	-0.11					30
Yerbal Fm	570	siltstone	-0.1					30
Yerbal Fm	570	siltstone	-0.24					30
Yerbal Fm	570	siltstone	-0.14					30
Yerbal Fm	570	siltstone	-0.23					30
Yerbal Fm	570	siltstone	-0.25					30
Yerbal Fm	570	siltstone	-0.24					30
Yerbal Fm	570	siltstone	-0.24					30
Yerbal Fm	570	siltstone	-0.09					30
Yerbal Fm	570	siltstone	-0.06					30
Yerbal Fm	570	siltstone	0.52					30
Yerbal Fm	570	siltstone	-0.06					30
Yerbal Fm	570	siltstone	0.09					30
Yerbal Fm	570	siltstone	-0.12					30
Yerbal Fm	570	siltstone	-0.22					30
Yerbal Fm	570	siltstone	-0.06					30
Yerbal Fm	570	siltstone	-0.19					30
Yerbal Fm	570	siltstone	-0.23					30
Yerbal Fm	570	siltstone	-0.17					30
Yerbal Fm	570	siltstone	-0.27					30
Yerbal Fm	570	siltstone	-0.13					30
Yerbal Fm	570	siltstone	0.1					30
Yerbal Fm	570	siltstone	0.12					30
Yerbal Fm	570	siltstone	-0.13					30
Yerbal Fm	570	siltstone	0.09					30
Yerbal Fm	570	Siltstone	-0.06					30
Yerbal Fm	570	Siltstone	-0.13					30
Yerbal Fm	570	Siltstone	-0.07					30
Yerbal Fm	570	Siltstone	-0.09					30
Yerbal Fm	570	Siltstone	-0.14					30
Yerbal Fm	570	Siltstone	-0.1					30
Yerbal Fm	570	Siltstone	0.6					30
Yerbal Fm	570	chert	0.67					30
Yerbal Fm	570	chert	1.05					30
Yerbal Fm	570	Dolostone	1.08					30
Yerbal Fm	570	Dolostone	1.18					30
Yerbal Fm	570	Dolostone	-0.1					30
Yerbal Fm	570	Dolostone	-0.11					30
Yerbal Fm	570	Siltstone	-0.17					30
CC-1A	550	iron formation	1.34	0.14				25
CC-1A	550	iron formation	1.32	0.04				25
CC-1B	550	iron formation	0.52	0.13				25
CC-1B	550	iron formation	0.44	0.11				25
Cerro Espuelitas Fm	550	iron formation	1.32	0.04				30
Cerro Espuelitas Fm	550	iron formation	0.64	0.09				30
Cerro Espuelitas Fm	550	iron formation	0.62	0.11				30
Cerro Espuelitas Fm	550	iron formation	0.24	0.09				30
Polanco Fm	550	iron formation	1.17	0.12				30
Yerbal Fm	550	iron formation	3.64	0.13				30
Yerbal Fm	550	iron formation	0.99	0.11				30
Yerbal Fm	550	iron formation	0.27	0.09				30
Yerbal Fm	550	iron formation	0.11	0.07				30
Yerbal Fm	550	iron formation	1.13	0.13				30
Yerbal Fm	550	iron formation	1.24	0.12				30
Yerbal Fm	550	iron formation	1.74	0.14				30
Yerbal Fm	550	iron formation	0.63	0.09				30
Yerbal Fm	550	shale	-0.04	0.09				30
Yerbal Fm	550	Siltstone	-0.15	0.09				30
Polanco Fm	550	Limestone	-0.21	0.08				30
Tal Group	550	shale	0.23	0.04	72.108	2357.6	0.031	23
Tal Group	550	shale	0.46	0.05	91.59	1919.15	0.048	23
Tal Group	550	shale	0.55	0.05	107.787	2314.63	0.047	23
Tal Group	550	shale	0.59	0.04	101.26	2156.18	0.047	23
Tal Group	550	shale	0.16	0.03	92.433	1408.85	0.066	23
Tal Group	550	shale	0.53	0.04	104.571	1565.37	0.067	23
Tal Group	550	shale	0.17	0.05	83.796	2560.56	0.033	23
Dengying	551-541	carbonate	-0.02	0.05	1.3			29
Dengying	551-541	carbonate	0.19	0.01	1.2			29
Dengying	551-541	carbonate	0.3	0.05	0.5			29
Dengying	551-541	carbonate	-0.23	0.15	0.5			29
Dengying	551-541	carbonate	-0.09	0.1	0.7			29
Dengying	551-541	carbonate	0.82	0.03	3			29
Dengying	551-541	carbonate	0.93	0.03	3.5			29
Dengying	551-541	carbonate	0.87	0.04	3.9			29
Dengying	551-541	carbonate	0.76	0.11	1.3			29
Dengying	551-541	carbonate	0.77	0.14	1.9			29
Dengying	551-541	carbonate	0.37	0.09	3.1			29
Dengying	551-541	carbonate	-0.11	0.08	2.3			29
Dengying	551-541	carbonate	0.01	0.06	1.5			29
Dengying	551-541	carbonate	0.05	0.07	1.2			29
