# Supplementary material for: Subtle Cr isotope signals track the variably anoxic Cryogenian interglacial period with voluminous manganese accumulation and decrease in biodiversity
Source: Sci Rep. 2019 Oct 21;9:15056. doi: 10.1038/s41598-019-51495-0 (PMC6803686; doi:10.1038/s41598-019-51495-0)
Supplement: Supplementary file 5 — Supplementary table 4 [file 41598_2019_51495_MOESM5_ESM.xls]

## Sheet: Table 4
Group/Formation	Location	Age (Ma)	Lithology	Mo (ppm)	V (ppm)	TOC (wt.%)	Mo/TOC (ppm/wt.%)	V/TOC (ppm/wt.%)	Ref.
Ara Group	Oman	542	Black shale	132.3					31
Ara Group	Oman	542	Black shale	36.3		2.9	12.5172		31
Ara Group	Oman	542	Black shale	57.7		2.63	21.9392		31
Ara Group	Oman	542	Black shale	17					31
Ara Group	Oman	542	Black shale	76.2		11.58	6.58031		31
Ara Group	Oman	542	Black shale						31
Ara Group	Oman	542	Black shale						31
Ara Group	Oman	542	Black shale	45.7		4.42	10.3394		31
Ara Group	Oman	542	Black shale	23.6		1.53	15.4248		31
Ara Group	Oman	542	Black shale	24.4		2.37	10.2954		31
Ara Group	Oman	542	Black shale	20.5		3.85	5.32468		31
Ara Group	Oman	542	Black shale	16.4		3.07	5.34202		31
Jiumenchong Fm.	Songtao, China	542	Black shale	111.94	475.48				32
Jiumenchong Fm.	Songtao, China	542	Black shale	295.44	2271.46				32
Jiumenchong Fm.	Songtao, China	542	Black shale	216.61	1418.17				32
Jiumenchong Fm.	Songtao, China	542	Black shale	90.22	563.96				32
Jiumenchong Fm.	Songtao, China	542	Black shale	17.97	581.48				32
Jiumenchong Fm.	Songtao, China	542	Black shale	112.44	685.75				32
Jiumenchong Fm.	Songtao, China	542	Black shale	247.96	1193.56				32
Jiumenchong Fm.	Songtao, China	542	Black shale	143.61	2001.25				32
Jiumenchong Fm.	Songtao, China	542	Black shale	20.3	200.77				32
Jiumenchong Fm.	Songtao, China	542	Black shale	112.13	394.45				32
Jiumenchong Fm.	Songtao, China	542	Black shale	74.99	5602.03				32
Jiumenchong Fm.	Songtao, China	542	Black shale	132.73	3850.46				32
Jiumenchong Fm.	Songtao, China	542	Black shale	5.03	229.59	1.94	2.59278	118.345	32
Jiumenchong Fm.	Songtao, China	542	Black shale	36.72	3246.95	3.25	11.2985	999.062	32
Liuchapo Fm.	Wuhe section, South China	560-542	Black shale-chert	0.83	44.1437	0.115	7.21739	383.858	33
Liuchapo Fm.	Wuhe section, South China	560-542	Black shale-chert	0.52	18.6367	0.0512869	10.139	363.382	33
Liuchapo Fm.	Wuhe section, South China	560-542	Black shale-chert	0.6835	11.0006	0.177112	3.85914	62.111	33
Liuchapo Fm.	Wuhe section, South China	560-542	Black shale-chert	0.53	22.4808	0.149936	3.53484	149.936	33
Liuchapo Fm.	Wuhe section, South China	560-542	Black shale-chert	0.3831	34.58	0.0678282	5.64809	509.818	33
Liuchapo Fm.	Wuhe section, South China	560-542	Black shale-chert	0.47	43.0888	0.3225	1.45736	133.609	33
Liuchapo Fm.	Wuhe section, South China	560-542	Black shale-chert	0.89	22.1481	0.654725	1.35935	33.8282	33
Liuchapo Fm.	Wuhe section, South China	560-542	Black shale-chert	0.49	37.6569	0.377665	1.29745	99.7099	33
Liuchapo Fm.	Wuhe section, South China	560-542	Black shale-chert	0.51	71.9584	0.591892	0.861644	121.574	33
Liuchapo Fm.	Wuhe section, South China	560-542	Black shale-chert	0.49	75.0272	1.49611	0.327515	50.1481	33
Liuchapo Fm.	Wuhe section, South China	560-542	Black shale-chert	2.79702	831.455	4.34271	0.644073	191.46	33
Liuchapo Fm.	Wuhe section, South China	560-542	Black shale-chert	0.936	211.887	3.71063	0.252248	57.1025	33
Liuchapo Fm.	Wuhe section, South China	560-542	Black shale-chert	0.4512	267.879	3.91305	0.115307	68.4579	33
Liuchapo Fm.	Wuhe section, South China	560-542	Black shale-chert	0.8696	166.893	2.58115	0.336904	64.6583	33
Liuchapo Fm.	Wuhe section, South China	560-542	Black shale-chert	0.518	198.683	3.79341	0.136553	52.3759	33
Liuchapo Fm.	Wuhe section, South China	560-542	Black shale-chert	0.53	247.522	3.28818	0.161184	75.2764	33
Liuchapo Fm.	Wuhe section, South China	560-542	Black shale-chert	0.358	237.985	5.19366	0.0689302	45.8221	33
Liuchapo Fm.	Wuhe section, South China	560-542	Black shale-chert	0.3799	23.9015	0.321787	1.18059	74.2774	33
Liuchapo Fm.	Wuhe section, South China	560-542	Black shale-chert	0.951	24.4284	0.11522	8.25376	212.015	33
Liuchapo Fm.	Wuhe section, South China	560-542	Black shale-chert	0.464432	323.14	2.53607	0.183131	127.418	33
Upper Bhander Shale	Vindhyan Basin, India	550	Black shale		122				34
Upper Bhander Shale	Vindhyan Basin, India	550	Black shale		78				34
Upper Bhander Shale	Vindhyan Basin, India	550	Black shale		105				34
Upper Bhander Shale	Vindhyan Basin, India	550	Black shale		147				34
Upper Bhander Shale	Vindhyan Basin, India	550	Black shale		153				34
Upper Bhander Shale	Vindhyan Basin, India	550	Black shale		148				34
Doushantuo Fm. Member IV	Wuhe section, South China	560-542	Black shale	1.51545	92.3968	1.1387	1.33086	81.1424	33
Doushantuo Fm. Member IV	Wuhe section, South China	560-542	Black shale	68.035	2956.4	3.7639	18.0757	785.463	33
Doushantuo Fm. Member IV	Wuhe section, South China	560-542	Black shale	75.6685	965.917	1.4506	52.1636	665.874	33
Doushantuo Fm. Member IV	Wuhe section, South China	560-542	Black shale	126.007	1692.5	2.8979	43.482	584.044	33
Doushantuo Fm. Member IV	Wuhe section, South China	560-542	Black shale	65.5912	1089.37	1.932	33.9499	563.858	33
Doushantuo Fm. Member IV	Wuhe section, South China	560-542	Black shale	79.0618	773.225	5.0124	15.7732	154.262	33
Doushantuo Fm. Member IV	Wuhe section, South China	560-542	Black shale	95.1156	278.297	5.2445	18.1363	53.0646	33
Doushantuo Fm. Member IV	Wuhe section, South China	560-542	Black shale	61.4239	126.4	8.5428	7.19013	14.7961	33
Doushantuo Fm. Member IV	Wuhe section, South China	560-542	Black shale	34.1751	137.587	9.3276	3.66387	14.7506	33
Doushantuo Fm. Member IV	Wuhe section, South China	560-542	Black shale	35.3963	99.9194	6.9778	5.0727	14.3196	33
Doushantuo Fm. Member IV	Wuhe section, South China	560-542	Black shale	32.9745	177.124	7.0573	4.6724	25.098	33
Doushantuo Fm. Member IV	Wuhe section, South China	560-542	Black shale	22.339	395.601	4.0987	5.45026	96.5186	33
Doushantuo Fm. Member III	Wuhe section, South China	580-560	Black shale	0.918703	74.517	1.0179	0.902547	73.2066	33
Doushantuo Fm. Member III	Wuhe section, South China	580-560	Black shale	0.692147	66.6381	0.6041	1.14575	110.31	33
Doushantuo Fm. Member III	Wuhe section, South China	580-560	Black shale	1.77614	115.932	1.5015	1.18291	77.211	33
Doushantuo Fm. Member III	Wuhe section, South China	580-560	Black shale	0.884332	65.8904	1.1699	0.755904	56.3214	33
Doushantuo Fm. Member III	Wuhe section, South China	580-560	Black shale	3.61566	82.3566	3.0864	1.17148	26.6837	33
Doushantuo Fm. Member III	Wuhe section, South China	580-560	Black shale	2.43231	71.0214	1.2817	1.89772	55.4119	33
Doushantuo Fm. Member III	Wuhe section, South China	580-560	Black shale	1.34295	45.9884	1.1784	1.13964	39.0262	33
Doushantuo Fm. Member III	Wuhe section, South China	580-560	Black shale	4.77432	106.635	3.5551	1.34295	29.9951	33
Doushantuo Fm. Member III	Wuhe section, South China	580-560	Black shale	2.89852	102.551	3.5286	0.821436	29.0629	33
Doushantuo Fm. Member III	Wuhe section, South China	580-560	Black shale	1.88598	63.0169	1.5624	1.2071	40.3334	33
Doushantuo Fm. Member III	Wuhe section, South China	580-560	Black shale	1.2858	57.9373	1.9512	0.65898	29.6932	33
Doushantuo Fm. Member III	Wuhe section, South China	580-560	Black shale	1.36338	63.2012	2.7115	0.502814	23.3086	33
Doushantuo Fm. Member III	Wuhe section, South China	580-560	Black shale	1.04013	31.7215	3.4006	0.305867	9.32822	33
Doushantuo Fm. Member III	Wuhe section, South China	580-560	Black shale	3.47629	89.2938	3.4085	1.01989	26.1974	33
Doushantuo Fm. Member III	Wuhe section, South China	580-560	Black shale	1.75928	74.1738	2.0327	0.86549	36.4903	33
Doushantuo Fm. Member III	Wuhe section, South China	580-560	Black shale	2.14495	92.4721	2.6944	0.796075	34.3201	33
Doushantuo Fm. Member III	Wuhe section, South China	580-560	Black shale	0.911538	44.0577	2.9148	0.312728	15.1152	33
Doushantuo Fm. Member III	Wuhe section, South China	580-560	Black shale	1.19927	57.0911	2.925	0.410005	19.5183	33
Doushantuo Fm. Member III	Wuhe section, South China	580-560	Black shale	2.63369	110.826	0.9333	2.82192	118.747	33
Doushantuo Fm. Member III	Wuhe section, South China	580-560	Black shale	7.10578	106.484	5.9117	1.20199	18.0125	33
Doushantuo Fm. Member III	Wuhe section, South China	580-560	Black shale	6.3651	83.2129	5.4354	1.17104	15.3094	33
Doushantuo Fm. Member III	Wuhe section, South China	580-560	Black shale	5.74112	99.6658	4.7739	1.2026	20.8772	33
Doushantuo Fm. Member III	Wuhe section, South China	580-560	Black shale	5.3365	105.125	4.9899	1.06946	21.0676	33
Doushantuo Fm. Member III	Wuhe section, South China	580-560	Black shale	2.99002	97.8191	4.302	0.695029	22.738	33
Doushantuo Fm. Member III	Wuhe section, South China	580-560	Black shale	3.81092	92.8818	2.8605	1.33226	32.4705	33
Doushantuo Fm. Member III	Wuhe section, South China	580-560	Black shale	2.31242	63.6506	0.5184	4.46068	122.783	33
Doushantuo Fm. Member III	Wuhe section, South China	580-560	Black shale	19.4944	45.2255	0.6446	30.2426	70.1605	33
Doushantuo Fm. Member III	Wuhe section, South China	580-560	Black shale	6.61219	107.904	1.7752	3.72476	60.7839	33
Doushantuo Fm. Member III	Wuhe section, South China	580-560	Black shale	4.99634	68.0998	0.2888	17.3004	235.803	33
Doushantuo Fm. Member III	Wuhe section, South China	580-560	Black shale	2.00334	84.7369	0.2714	7.38151	312.222	33
Doushantuo Fm. Member III	Wuhe section, South China	580-560	Black shale	2.41446	250.218	0.7351	3.28453	340.387	33
Doushantuo Fm. Member III	Wuhe section, South China	580-560	Black shale	14.4648	28842.2	2.1329	6.78178	13522.5	33
Doushantuo Fm. Member III	Wuhe section, South China	580-560	Black shale	8.83966	15270.6	1.0372	8.52262	14722.9	33
Doushantuo Fm. Member III	Wuhe section, South China	580-560	Black shale	14.7723	3569.89	2.1123	6.99347	1690.05	33
Doushantuo Fm. Member III	Wuhe section, South China	580-560	Black shale	2.92277	3563	0.5834	5.00989	6107.31	33
Doushantuo Fm. Member III	Wuhe section, South China	580-560	Black shale	10.5328	30167.4	1.6469	6.39553	18317.7	33
Doushantuo Fm. Member III	Wuhe section, South China	580-560	Black shale	14.0198	6369.59	2.0779	6.74708	3065.4	33
Doushantuo Fm. Member III	Wuhe section, South China	580-560	Black shale	9.27978	6945.66	2.7268	3.40318	2547.18	33
Doushantuo Fm. Member III	Wuhe section, South China	580-560	Black shale	5.56597	5665.03	2.1644	2.5716	2617.37	33
Doushantuo	Songtao, China	620	Black shale	29.89	97.97	10.43	2.86577	9.3931	32
Doushantuo	Songtao, China	620	Black shale	55.17	130.63	13.06	4.22435	10.0023	32
Doushantuo	Songtao, China	620	Black shale	26.02	223.5	2.71	9.60148	82.4723	32
Doushantuo	Songtao, China	620	Black shale	128.72	1085.02	4.54	28.3524	238.991	32
Doushantuo Fm. Member II	Wuhe section, South China	635-580	Black shale	0.615535	4437.54	0.7246	0.849483	6124.13	33
Doushantuo Fm. Member II	Wuhe section, South China	635-580	Black shale	8.68	1824.27	0.609396	14.2436	2993.57	33
Doushantuo Fm. Member II	Wuhe section, South China	635-580	Black shale	3.81764	583.767	0.826055	4.62152	706.692	33
Doushantuo Fm. Member II	Wuhe section, South China	635-580	Black shale	37.9603	489.098	0.9365	40.5343	522.261	33
Doushantuo Fm. Member II	Wuhe section, South China	635-580	Black shale	2.4529	390.117	0.804866	3.04758	484.697	33
Doushantuo Fm. Member II	Wuhe section, South China	635-580	Black shale	62.2889	333.326	1.25393	49.675	265.826	33
Doushantuo Fm. Member II	Wuhe section, South China	635-580	Black shale	7.80027	324.372	0.911749	8.55528	355.768	33
Doushantuo Fm. Member II	Wuhe section, South China	635-580	Black shale	172.292	287.601	1.18886	144.922	241.913	33
Doushantuo Fm. Member II	Wuhe section, South China	635-580	Black shale	11.2042	208.299	0.766997	14.6079	271.578	33
Doushantuo Fm. Member II	Wuhe section, South China	635-580	Black shale	13.46	241.435	1.1598	11.6054	208.169	33
Doushantuo Fm. Member II	Wuhe section, South China	635-580	Black shale	39.5343	171.438	0.4667	84.7104	367.34	33
Doushantuo Fm. Member II	Wuhe section, South China	635-580	Black shale	41.206	185.226	1.28921	31.9621	143.674	33
Doushantuo Fm. Member II	Wuhe section, South China	635-580	Black shale	42.4157	199.423	1.1185	37.922	178.295	33
Doushantuo Fm. Member II	Wuhe section, South China	635-580	Black shale	21.9246	213.404	0.791378	27.7043	269.661	33
Doushantuo Fm. Member II	Wuhe section, South China	635-580	Black shale	29.9383	212.042	1.36333	21.9597	155.533	33
Doushantuo Fm. Member II	Wuhe section, South China	635-580	Black shale	27.2452	213.47	1.39195	19.5734	153.36	33
Doushantuo Fm. Member II	Wuhe section, South China	635-580	Black shale	58.1123	183.89	1.15207	50.4418	159.617	33
Doushantuo Fm. Member II	Wuhe section, South China	635-580	Black shale	37.618	207.095	1.19461	31.4897	173.357	33
Doushantuo Fm. Member II	Wuhe section, South China	635-580	Black shale	26.0544	220.639	1.15181	22.6204	191.558	33
Doushantuo Fm. Member II	Wuhe section, South China	635-580	Black shale	12.6281	174.115	1.2806	9.86109	135.964	33
Doushantuo Fm. Member II	Wuhe section, South China	635-580	Black shale	23.9488	170.103	1.17106	20.4506	145.256	33
Doushantuo Fm. Member II	Wuhe section, South China	635-580	Black shale	7.95178	169.981	0.788573	10.0838	215.555	33
Doushantuo Fm. Member II	Wuhe section, South China	635-580	Black shale	11.5197	134.295	1.2685	9.08137	105.869	33
Doushantuo Fm. Member II	Wuhe section, South China	635-580	Black shale	11.9186	142.869	1.2502	9.53336	114.277	33
Doushantuo Fm. Member II	Wuhe section, South China	635-580	Black shale	3.89151	93.6583	0.5989	6.49776	156.384	33
Doushantuo Fm. Member II	Wuhe section, South China	635-580	Black shale	0.823671	78.8883	0.9297	0.885954	84.8534	33
Doushantuo Fm. Member II	Wuhe section, South China	635-580	Black shale	1.31501	80.9239	1.0256	1.28219	78.904	33
Doushantuo Fm. Member II	Wuhe section, South China	635-580	Black shale	1.29311	77.3332	1.9031	0.679477	40.6354	33
Doushantuo Fm. Member II	Wuhe section, South China	635-580	Black shale	1.43744	80.5883	1.6014	0.897614	50.3237	33
Doushantuo Fm. Member II	Wuhe section, South China	635-580	Black shale	1.14155	49.9263	1.3364	0.854195	37.3588	33
Doushantuo Fm. Member II	Wuhe section, South China	635-580	Black shale	1.11919	49.097	2.1622	0.517618	22.7069	33
Doushantuo Fm. Member II	Wuhe section, South China	635-580	Black shale	2.5776	108.573	1.4158	1.82059	76.6867	33
Doushantuo Fm. Member II	Wuhe section, South China	635-580	Black shale	2.30545	99.1089	2.4603	0.937059	40.2832	33
Doushantuo Fm. Member II	Wuhe section, South China	635-580	Black shale	1.9111	85.5154	1.6597	1.15147	51.5246	33
Doushantuo Fm. Member II	Wuhe section, South China	635-580	Black shale	6.63065	112.922	5.6834	1.16667	19.8687	33
Doushantuo Fm. Member II	Wuhe section, South China	635-580	Black shale	3.6048	76.7293	3.5703	1.00966	21.491	33
Doushantuo Fm. Member II	Wuhe section, South China	635-580	Black shale	3.66113	112.467	3.3422	1.09543	33.6506	33
Doushantuo Fm. Member II	Wuhe section, South China	635-580	Black shale	2.17428	100.56	1.5864	1.37058	63.3888	33
Doushantuo Fm. Member II	Wuhe section, South China	635-580	Black shale	0.908851	89.097	0.9084	1.0005	98.0812	33
Doushantuo Fm. Member II	Wuhe section, South China	635-580	Black shale	0.679343	90.4408	0.6744	1.00733	134.106	33
Nama Group	Namibia	625	Black shale		129				35
Nama Group	Namibia	625	Black shale		94				35
Lower Doushantuo Fm.	Taoying section 1a, South China	635-632	Black shale	3.2		1.18519	2.7		36
Lower Doushantuo Fm.	Taoying section 1a, South China	635-632	Black shale	3.7		1.23333	3		36
Lower Doushantuo Fm.	Taoying section 1a, South China	635-632	Black shale	1.3		1.3	1		36
Lower Doushantuo Fm.	Taoying section 1a, South China	635-632	Black shale	2.8		1.86667	1.5		36
Lower Doushantuo Fm.	Taoying section 1a, South China	635-632	Black shale	24.8		1.48503	16.7		36
Lower Doushantuo Fm.	Taoying section 1a, South China	635-632	Black shale	6.4		1.6	4		36
Lower Doushantuo Fm.	Taoying section 1a, South China	635-632	Black shale	4.1		2.15789	1.9		36
Lower Doushantuo Fm.	Taoying section 1a, South China	635-632	Black shale						36
Lower Doushantuo Fm.	Taoying section 1a, South China	635-632	Black shale	5.4		1.92857	2.8		36
Lower Doushantuo Fm.	Taoying section 1a, South China	635-632	Black shale						36
Lower Doushantuo Fm.	Taoying section 1a, South China	635-632	Black shale	2.9		1.61111	1.8		36
Lower Doushantuo Fm.	Taoying section 1a, South China	635-632	Black shale	3.1		1.9375	1.6		36
Lower Doushantuo Fm.	Taoying section 1a, South China	635-632	Black shale	29.3		2.38211	12.3		36
Lower Doushantuo Fm.	Taoying section 1a, South China	635-632	Black shale	39.5		2.18232	18.1		36
Lower Doushantuo Fm.	Taoying section 1a, South China	635-632	Black shale	11.3		1.54795	7.3		36
Lower Doushantuo Fm.	Taoying section 1a, South China	635-632	Black shale	30		2.11268	14.2		36
Lower Doushantuo Fm.	Taoying section 1a, South China	635-632	Black shale	11.3		2.13208	5.3		36
Lower Doushantuo Fm.	Taoying section 1a, South China	635-632	Black shale	10.8		2.4	4.5		36
Lower Doushantuo Fm.	Taoying section 1a, South China	635-632	Black shale	6.2		2.21429	2.8		36
Lower Doushantuo Fm.	Taoying section 1b, South China	635-632	Black shale	1.4		0.35	4		36
Lower Doushantuo Fm.	Taoying section 1b, South China	635-632	Black shale						36
Lower Doushantuo Fm.	Taoying section 1b, South China	635-632	Black shale	3.5		1.34615	2.6		36
Lower Doushantuo Fm.	Taoying section 1b, South China	635-632	Black shale	14.5		2.01389	7.2		36
Lower Doushantuo Fm.	Taoying section 1b, South China	635-632	Black shale						36
Lower Doushantuo Fm.	Taoying section 1b, South China	635-632	Black shale	38.2		1.72072	22.2		36
Lower Doushantuo Fm.	Taoying section 1b, South China	635-632	Black shale	165.3		2.46716	67		36
Lower Doushantuo Fm.	Taoying section 1b, South China	635-632	Black shale						36
Lower Doushantuo Fm.	Taoying section 1b, South China	635-632	Black shale						36
Lower Doushantuo Fm.	Taoying section 1b, South China	635-632	Black shale	48.4		2.58824	18.7		36
Lower Doushantuo Fm.	Taoying section 1b, South China	635-632	Black shale	114.4		3.21348	35.6		36
Lower Doushantuo Fm.	Taoying section 1b, South China	635-632	Black shale						36
Lower Doushantuo Fm.	Taoying section 1b, South China	635-632	Black shale						36
Lower Doushantuo Fm.	Taoying section 1b, South China	635-632	Black shale	13		1.85714	7		36
Lower Doushantuo Fm.	Taoying section 1b, South China	635-632	Black shale						36
Lower Doushantuo Fm.	Taoying section 1b, South China	635-632	Black shale						36
Lower Doushantuo Fm.	Taoying section 1b, South China	635-632	Black shale						36
Lower Doushantuo Fm.	Taoying section 1b, South China	635-632	Black shale						36
Lower Doushantuo Fm.	Taoying section 1b, South China	635-632	Black shale						36
Lower Doushantuo Fm.	Taoying section 1b, South China	635-632	Black shale	9		2.57143	3.5		36
Lower Doushantuo Fm.	Taoying section 1b, South China	635-632	Black shale						36
Lower Doushantuo Fm.	Taoying section 1b, South China	635-632	Black shale						36
Lower Doushantuo Fm.	Taoying section 1b, South China	635-632	Black shale	11.5		2.7381	4.2		36
Lower Doushantuo Fm.	Taoying section 1b, South China	635-632	Black shale						36
Lower Doushantuo Fm.	Taoying section 1b, South China	635-632	Black shale						36
Lower Doushantuo Fm.	Taoying section 1b, South China	635-632	Black shale						36
Lower Doushantuo Fm.	Taoying section 1b, South China	635-632	Black shale	12.1		4.48148	2.7		36
Lower Doushantuo Fm.	Yuanjia Section, South China	635-632	Black shale	13.4		1.74026	7.7		36
Lower Doushantuo Fm.	Yuanjia Section, South China	635-632	Black shale	64.3		1.46804	43.8		36
Lower Doushantuo Fm.	Yuanjia Section, South China	635-632	Black shale	120.1		1.5992	75.1		36
Lower Doushantuo Fm.	Yuanjia Section, South China	635-632	Black shale	135.9		2.44424	55.6		36
Lower Doushantuo Fm.	Yuanjia Section, South China	635-632	Black shale	148		2.67631	55.3		36
Lower Doushantuo Fm.	Yuanjia Section, South China	635-632	Black shale	97.3		3.01238	32.3		36
Lower Doushantuo Fm.	Yuanjia Section, South China	635-632	Black shale	25.2		2.08264	12.1		36
Lower Doushantuo Fm.	Yuanjia Section, South China	635-632	Black shale						36
Lower Doushantuo Fm.	Yuanjia Section, South China	635-632	Black shale	37.3		2.7029	13.8		36
Lower Doushantuo Fm.	Yuanjia Section, South China	635-632	Black shale	36.7		3.63366	10.1		36
Lower Doushantuo Fm.	Yuanjia Section, South China	635-632	Black shale	10.6		4.07692	2.6		36
Lower Doushantuo Fm.	Yuanjia Section, South China	635-632	Black shale	0.1		1	0.1		36
Lower Doushantuo Fm.	Yuanjia Section, South China	635-632	Black shale	0.1		1	0.1		36
Doushantuo Fm. Member II	Yuanjia Section, South China	635-632	Black shale	8.1		2.3	3.52174		37
Doushantuo Fm. Member II	Yuanjia Section, South China	635-632	Black shale	37	2980	2.1	17.619	1419.05	37
Doushantuo Fm. Member II	Yuanjia Section, South China	635-632	Black shale	90.5	2235	2.6	34.8077	859.615	37
Doushantuo Fm. Member II	Yuanjia Section, South China	635-632	Black shale	27.3	1427	2.1	13	679.524	37
Doushantuo Fm. Member II	Yuanjia Section, South China	635-632	Black shale	47.9	954	2.9	16.5172	328.966	37
Doushantuo Fm. Member II	Yuanjia Section, South China	635-632	Black shale	85.6	615	3.4	25.1765	180.882	37
Doushantuo Fm. Member II	Yuanjia Section, South China	635-632	Black shale						37
Doushantuo Fm. Member II	Yuanjia Section, South China	635-632	Black shale	97.9	532	2.6	37.6538	204.615	37
Doushantuo Fm. Member II	Yuanjia Section, South China	635-632	Black shale	63.6	471	2.7	23.5556	174.444	37
Doushantuo Fm. Member II	Yuanjia Section, South China	635-632	Black shale	33.9	469.7	2.9	11.6897	161.966	37
Doushantuo Fm. Member II	Yuanjia Section, South China	635-632	Black shale	30.5	476	2.3	13.2609	206.957	37
Doushantuo Fm. Member II	Yuanjia Section, South China	635-632	Black shale	37.6	381	2.5	15.04	152.4	37
Doushantuo Fm. Member II	Yuanjia Section, South China	635-632	Black shale	17.2	491	2.3	7.47826	213.478	37
Doushantuo Fm. Member II	Yuanjia Section, South China	635-632	Black shale	13.3	455	2.3	5.78261	197.826	37
Doushantuo Fm. Member II	Yuanjia Section, South China	635-632	Black shale	122.4	381	2.2	55.6364	173.182	37
Doushantuo Fm. Member II	Yuanjia Section, South China	635-632	Black shale						37
Doushantuo Fm. Member II	Yuanjia Section, South China	635-632	Black shale	15.1	347	2.5	6.04	138.8	37
Doushantuo Fm. Member II	Yuanjia Section, South China	635-632	Black shale	93.9	327	2.8	33.5357	116.786	37
Doushantuo Fm. Member II	Yuanjia Section, South China	635-632	Black shale	95.1	389	2.4	39.625	162.083	37
Doushantuo Fm. Member II	Yuanjia Section, South China	635-632	Black shale	15.5	299	2.7	5.74074	110.741	37
Doushantuo Fm. Member II	Yuanjia Section, South China	635-632	Black shale	18.7	334	2.8	6.67857	119.286	37
Doushantuo Fm. Member II	Yuanjia Section, South China	635-632	Black shale	23.5	325	2.8	8.39286	116.071	37
Doushantuo Fm. Member II	Yuanjia Section, South China	635-632	Black shale	29.9	349	2.8	10.6786	124.643	37
Doushantuo Fm. Member II	Yuanjia Section, South China	635-632	Black shale	15	354	3.4	4.41176	104.118	37
Doushantuo Fm. Member II	Yuanjia Section, South China	635-632	Black shale	6.3	433	3.1	2.03226	139.677	37
Doushantuo Fm. Member II	Yuanjia Section, South China	635-632	Black shale	5.2	411	2.4	2.16667	171.25	37
Doushantuo Fm. Member II	Yuanjia Section, South China	635-632	Black shale	6.1	426.5	2.4	2.54167	177.708	37
Doushantuo Fm. Member II	Yuanjia Section, South China	635-632	Black shale	5.2	454	2.9	1.7931	156.552	37
Doushantuo Fm. Member II	Yuanjia Section, South China	635-632	Black shale	4.7	279	2.4	1.95833	116.25	37
Doushantuo Fm. Member II	Yuanjia Section, South China	635-632	Black shale	2.4	326	1.5	1.6	217.333	37
Doushantuo Fm. Member II	Yuanjia Section, South China	635-632	Black shale	5.9	303	1.9	3.10526	159.474	37
Doushantuo Fm. Member II	Yuanjia Section, South China	635-632	Black shale	6.2	279	1.1	5.63636	253.636	37
Doushantuo Fm. Member II	Yuanjia Section, South China	635-632	Black shale	5.8	322	1.6	3.625	201.25	37
Doushantuo Fm. Member II	Yuanjia Section, South China	635-632	Black shale	2.1	456	0.7	3	651.429	37
Black River Dolomite	Asutralia	640	Black shale	13.9	194	5.1	2.72549	38.0392	33
Black River Dolomite	Asutralia	640	Black shale	14.1	197	5.6	2.51786	35.1786	33
Black River Dolomite	Asutralia	640	Black shale	13.9	204	5.3	2.62264	38.4906	33
Black River Dolomite	Asutralia	640	Black shale	12.4	195	5.6	2.21429	34.8214	33
Black River Dolomite	Asutralia	640	Black shale	12	196	5.3	2.26415	36.9811	33
Black River Dolomite	Asutralia	640	Black shale	29.2	321	6.5	4.49231	49.3846	33
Black River Dolomite	Asutralia	640	Black shale	28.9	327	6.6	4.37879	49.5455	33
Black River Dolomite	Asutralia	640	Black shale	32.9	367	6.5	5.06154	56.4615	33
Black River Dolomite	Asutralia	640	Black shale	30.2	345	6.4	4.71875	53.9062	33
Black River Dolomite	Asutralia	640	Black shale	28.8	349	6.8	4.23529	51.3235	33
Sirbu Shale	Vindhyan Basin, India	650	Black shale		105				34
Sirbu Shale	Vindhyan Basin, India	650	Black shale		88				34
Sirbu Shale	Vindhyan Basin, India	650	Black shale		83				34
Sirbu Shale	Vindhyan Basin, India	650	Black shale		88				34
Sirbu Shale	Vindhyan Basin, India	650	Black shale		127				34
Sirbu Shale	Vindhyan Basin, India	650	Black shale		132				34
Sirbu Shale	Vindhyan Basin, India	650	Black shale		120				34
Sirbu Shale	Vindhyan Basin, India	650	Black shale		94				34
Sirbu Shale	Vindhyan Basin, India	650	Black shale		80				34
Sirbu Shale	Vindhyan Basin, India	650	Black shale		81				34
Datangpo Fm	South China	663-655	Black shale	0.4		0.1	4		38
Datangpo Fm	South China	663-655	Black shale	0.6		0.1	6		38
Datangpo Fm	South China	663-655	Black shale	0.5		0.1	5		38
Datangpo Fm	South China	663-655	Black shale	0.1		0.1	1		38
Datangpo Fm	South China	663-655	Black shale	0.1		0.2	0.5		38
Datangpo Fm	South China	663-655	Black shale	0		0			38
Datangpo Fm	South China	663-655	Black shale	0.2		0.2	1		38
Datangpo Fm	South China	663-655	Black shale	1.4		0.1	14		38
Datangpo Fm	South China	663-655	Black shale	0.9		0.1	9		38
Datangpo Fm	South China	663-655	Black shale	1.3		0.2	6.5		38
Datangpo Fm	South China	663-655	Black shale	1.6		2.2	0.727273		38
Datangpo Fm	South China	663-655	Black shale	1.6		2.2	0.727273		38
Datangpo Fm	South China	663-655	Black shale	10.4		4.7	2.21277		38
Datangpo Fm	South China	663-655	Black shale	3.8		3.9	0.974359		38
Datangpo Fm	South China	663-655	Black shale	5		3.6	1.38889		38
Datangpo Fm	South China	663-655	Black shale	8.6		3.1	2.77419		38
Datangpo Fm	South China	663-655	Black shale	10.2		2.1	4.85714		38
Datangpo Fm	South China	663-655	Black shale	3.6		1.9	1.89474		38
Datangpo Fm	South China	663-655	Black shale	14		2	7		38
Datangpo Fm	South China	663-655	Black shale	15		2.4	6.25		38
Datangpo Fm	South China	663-655	Black shale	7		1.6	4.375		38
Datangpo Fm	South China	663-655	Black shale	9		1.7	5.29412		38
Datangpo Fm	South China	663-655	Black shale	39		1.9	20.5263		38
Datangpo Fm	South China	663-655	Black shale	0		0.2	0		38
Datangpo Fm	South China	663-655	Black shale	0.6		0.1	6		38
Datangpo Fm	South China	663-655	Black shale	3.2		0.6	5.33333		38
Datangpo Fm	South China	663-655	Black shale	2.2		0.4	5.5		38
Datangpo Fm	South China	663-655	Black shale	1.6		0.4	4		38
Datangpo Fm	South China	663-655	Black shale	2.7		2.7	1		38
Datangpo Fm	South China	663-655	Black shale	31.9		3.8	8.39474		38
Datangpo Fm.	Songtao, South China	663-655	Black shale	1.8	78.8	0.6	3	131.333	This study
Datangpo Fm.	Songtao, South China	663-655	Black shale	0.38	81.6	0.62	0.612903	131.613	This study
Datangpo Fm.	Songtao, South China	663-655	Black shale	0.73	75.8	0.78	0.935897	97.1795	This study
Datangpo Fm.	Songtao, South China	663-655	Black shale	0.38	84.5	0.56	0.678571	150.893	This study
Datangpo Fm.	Songtao, South China	663-655	Black shale	0.68	76.3	0.46	1.47826	165.87	This study
Datangpo Fm.	Songtao, South China	663-655	Black shale	1.15	80	0.7	1.64286	114.286	This study
Datangpo Fm.	Songtao, South China	663-655	Black shale	0.28	78.9	0.51	0.54902	154.706	This study
Datangpo Fm.	Songtao, South China	663-655	Black shale	0.31	77.5	0.37	0.837838	209.459	This study
Datangpo Fm.	Songtao, South China	663-655	Black shale	0.47	74.8	0.6	0.783333	124.667	This study
Datangpo Fm.	Songtao, South China	663-655	Black shale	0.43	71.8	0.64	0.671875	112.188	This study
Datangpo Fm.	Songtao, South China	663-655	Black shale	0.44	75.6	0.74	0.594595	102.162	This study
Datangpo Fm.	Songtao, South China	663-655	Black shale	0.49	76.6	0.89	0.550562	86.0674	This study
Datangpo Fm.	Songtao, South China	663-655	Black shale	0.69	75.8	0.65	1.06154	116.615	This study
Datangpo Fm.	Songtao, South China	663-655	Black shale	0.36	71.6	0.77	0.467532	92.987	This study
Datangpo Fm.	Songtao, South China	663-655	Black shale	0.34	74	0.64	0.53125	115.625	This study
Datangpo Fm.	Songtao, South China	663-655	Black shale	0.84	71.2	1.88	0.446809	37.8723	This study
Datangpo Fm.	Songtao, South China	663-655	Black shale	0.86	70.8	1.42	0.605634	49.8592	This study
Datangpo Fm.	Songtao, South China	663-655	Black shale	0.89	74.3	1.88	0.473404	39.5213	This study
Datangpo Fm.	Songtao, South China	663-655	Black shale	0.81	69.2	2.09	0.38756	33.11	This study
Datangpo Fm.	Songtao, South China	663-655	Black shale	1.01	67	2.45	0.412245	27.3469	This study
Datangpo Fm.	Songtao, South China	663-655	Black shale	1.37	63.5	1.99	0.688442	31.9095	This study
Datangpo Fm.	Songtao, South China	663-655	Black shale	1.14	74	3.09	0.368932	23.9482	This study
Datangpo Fm.	Songtao, South China	663-655	Black shale	2.13	76.9	4.08	0.522059	18.848	This study
Datangpo Fm.	Songtao, South China	663-655	Black shale	1.41	71.9	3.62	0.389503	19.8619	This study
Datangpo Fm.	Songtao, South China	663-655	Black shale	1.21	68.8	3.74	0.323529	18.3957	This study
Datangpo Fm.	Songtao, South China	663-655	Black shale	1.33	69.2	4.03	0.330025	17.1712	This study
Datangpo Fm.	Songtao, South China	663-655	Black shale	1.56	71	3.83	0.407311	18.5379	This study
Datangpo Fm.	Songtao, South China	663-655	Black shale	2.36	73.2	4.85	0.486598	15.0928	This study
Datangpo Fm.	Songtao, South China	663-655	Black shale	1.23	71	4.65	0.264516	15.2688	This study
Datangpo Fm.	Songtao, South China	663-655	Black shale	3.7	80.3	5.27	0.702087	15.2372	This study
Datangpo Fm.	Songtao, South China	663-655	Black shale	1.54	71.6	5.05	0.30495	14.1782	This study
Datangpo Fm.	Songtao, South China	663-655	Black shale	2.53	66.6	5.01	0.50499	13.2934	This study
Datangpo Fm.	Songtao, South China	663-655	Black shale	2.54	71.7	5.21	0.487524	13.762	This study
Datangpo Fm.	Songtao, South China	663-655	Black shale	12.3	92.1	4.59	2.67974	20.0654	This study
Datangpo Fm.	Songtao, South China	663-655	Black shale	3.36	81.5	4.54	0.740088	17.9515	This study
Datangpo Fm.	Songtao, South China	663-655	Black shale	2.32	71.7	4.67	0.496788	15.3533	This study
Datangpo Fm.	Songtao, South China	663-655	Black shale	3.55	83.2	4.07	0.872236	20.4423	This study
Datangpo Fm.	Songtao, South China	663-655	Black shale	4.51	94.1	3.85	1.17143	24.4416	This study
Datangpo Fm.	Songtao, South China	663-655	Black shale	2.37	79.6	3.69	0.642276	21.5718	This study
Datangpo Fm.	Songtao, South China	663-655	Black shale	3.94	94.7	3.75	1.05067	25.2533	This study
Datangpo Fm.	Songtao, South China	663-655	Black shale	2.6	79.8	3.58	0.726257	22.2905	This study
Datangpo Fm.	Songtao, South China	663-655	Black shale	2.14	78.4	3.61	0.592798	21.7175	This study
Datangpo Fm.	Songtao, South China	663-655	Black shale	2.78	78.2	2.99	0.929766	26.1538	This study
Datangpo Fm.	Songtao, South China	663-655	Black shale	3.92	90.8	3.33	1.17718	27.2673	This study
Datangpo Fm.	Songtao, South China	663-655	Black shale	4.05	93.6	3.3	1.22727	28.3636	This study
Datangpo Fm.	Songtao, South China	663-655	Black shale	1.35	84.5	3.37	0.400593	25.0742	This study
Datangpo Fm.	Songtao, South China	663-655	Black shale	1.3	84.2	2.75	0.472727	30.6182	This study
Datangpo Fm.	Songtao, South China	663-655	Black shale	2.51	79.3	3.69	0.680217	21.4905	This study
Datangpo Fm.	Songtao, South China	663-655	Black shale	4.09	88.3	3.91	1.04604	22.5831	This study
Datangpo Fm.	Songtao, South China	663-655	Black shale	3.85	91	3.66	1.05191	24.8634	This study
Datangpo Fm.	Songtao, South China	663-655	Black shale	4.92	98.1	3.92	1.2551	25.0255	This study
Datangpo Fm.	Songtao, South China	663-655	Black shale	3.89	80.1	3.04	1.27961	26.3487	This study
Datangpo Fm.	Songtao, South China	663-655	Black shale	3.93	94.6	3.84	1.02344	24.6354	This study
Datangpo Fm.	Songtao, South China	663-655	Black shale	3.95	94.8	3.61	1.09418	26.2604	This study
Datangpo Fm.	Songtao, South China	663-655	Black shale	4.75	97.9	3.32	1.43072	29.488	This study
Datangpo Fm.	Songtao, South China	663-655	Black shale	5.43	101	3.63	1.49587	27.8237	This study
Datangpo Fm.	Songtao, South China	663-655	Black shale	6.02	100	3.41	1.7654	29.3255	This study
Datangpo Fm.	Songtao, South China	663-655	Black shale	5.9	102	4.27	1.38173	23.8876	This study
Datangpo Fm.	Songtao, South China	663-655	Black shale	5.35	91.5	3.56	1.50281	25.7022	This study
Datangpo Fm.	Songtao, South China	663-655	Black shale	5.32	91.2	3.6	1.47778	25.3333	This study
Datangpo Fm.	Songtao, South China	663-655	Black shale	8.03	99.5	4.08	1.96814	24.3873	This study
Datangpo Fm.	Songtao, South China	663-655	Black shale	11.8	98.3	4.66	2.53219	21.0944	This study
Datangpo Fm.	Songtao, South China	663-655	Black shale	4.82	63.5	4.63	1.04104	13.7149	This study
Datangpo Fm.	Songtao, South China	663-655	Black shale	4.58	77	3.49	1.31232	22.063	This study
Datangpo Fm.	Songtao, South China	663-655	Black shale	9.43	87	3.64	2.59066	23.9011	This study
Datangpo Fm.	Songtao, South China	663-655	Black shale	3.79	64.9	3.24	1.16975	20.0309	This study
Datangpo Fm.	Songtao, South China	663-655	Black shale	2.84	67.3	2.92	0.972603	23.0479	This study
Datangpo Fm.	Songtao, South China	663-655	Black shale	18.4	98.1	4.28	4.29907	22.9206	This study
Datangpo Fm.	Songtao, South China	663-655	Black shale	14.1	99.5	3.83	3.68146	25.9791	This study
Datangpo Fm.	Songtao, South China	663-655	Black shale	11.6	94.2	3.93	2.95165	23.9695	This study
Datangpo Fm.	Songtao, South China	663-655	Black shale	14.3	56	2.44	5.86066	22.9508	This study
Datangpo Fm.	Songtao, South China	663-655	Black shale	37.5	116	4.46	8.40807	26.009	This study
Datangpo Fm.	Songtao, South China	663-655	Black shale	32.8	112	4.5	7.28889	24.8889	This study
Datangpo Fm.	Songtao, South China	663-655	Black shale	48.6	192	5.46	8.9011	35.1648	This study
Datangpo Fm.	Songtao, South China	663-655	Black shale	49.8	242	5.41	9.20518	44.732	This study
Datangpo Fm.	Songtao, South China	663-655	Black shale	52.7	218	6.17	8.54133	35.3323	This study
Datangpo Fm.	Songtao, South China	663-655	Black shale	16.7	188	4.95	3.37374	37.9798	This study
Datangpo Fm.	Songtao, South China	663-655	Black shale	41	193	5.87	6.98467	32.879	This study
Datangpo Fm.	Songtao, South China	663-655	Black shale	49.1	210	5.96	8.23826	35.2349	This study
Datangpo Fm.	Songtao, South China	663-655	Black shale	35.1	167	5.82	6.03093	28.6942	This study
Datangpo Fm.	Songtao, South China	663-655	Black shale	9.1	89.2	3.68	2.47283	24.2391	This study
Lower Bhander Shale	Vindhyan Basin, India	700	Black shale		137				34
Lower Bhander Shale	Vindhyan Basin, India	700	Black shale		125				34
Lower Bhander Shale	Vindhyan Basin, India	700	Black shale		137				34
Lower Bhander Shale	Vindhyan Basin, India	700	Black shale		129				34
Lower Bhander Shale	Vindhyan Basin, India	700	Black shale		156				34
Lower Bhander Shale	Vindhyan Basin, India	700	Black shale		115				34
Lower Bhander Shale	Vindhyan Basin, India	700	Black shale		151				34
Lower Bhander Shale	Vindhyan Basin, India	700	Black shale		80				34
Lower Bhander Shale	Vindhyan Basin, India	700	Black shale		110				34
Rewa Shale	Vindhyan Basin, India	715	Black shale		106				34
Rewa Shale	Vindhyan Basin, India	715	Black shale		92				34
Rewa Shale	Vindhyan Basin, India	715	Black shale		100				34
Rewa Shale	Vindhyan Basin, India	715	Black shale		120				34
Rewa Shale	Vindhyan Basin, India	715	Black shale		90				34
Chuar Group	Grand Canyon, USA	742	Black shale	0.4					31
Chuar Group	Grand Canyon, USA	742	Black shale	3.4					31
Chuar Group	Grand Canyon, USA	742	Black shale	1					31
Chuar Group	Grand Canyon, USA	742	Black shale						31
Chuar Group	Grand Canyon, USA	742	Black shale	2.7					31
Chuar Group	Grand Canyon, USA	742	Black shale						31
Chuar Group	Grand Canyon, USA	742	Black shale	0.8					31
Chuar Group	Grand Canyon, USA	742	Black shale	3.4					31
